# Supplementary material for: Inhibition of epithelial cell YAP-TEAD/LOX signaling attenuates pulmonary fibrosis in preclinical models
Source: Nat Commun. 2025 Aug 2;16:7099. doi: 10.1038/s41467-025-61795-x (PMC12318044; doi:10.1038/s41467-025-61795-x)
Supplement: Supplementary file 4 — Source Data [file 41467_2025_61795_MOESM4_ESM.xlsx]

## Sheet: Fig1a
ipfcellatlas:
GSE135893

## Sheet: Fig1b
Additional Patients Available at:
10.6019/S-BIAD1520

## Sheet: Fig 1d
SAV1	AMOT	YAP1	YWHAB	DVL2	LATS1	WWTR1	STK4	LATS2	TJP1	AMOTL2	TJP2	AMOTL1	WWC1	WWC3	Disease.state	Patient.id	CatLabel
-0.0170636	0.0714057	0.131408	0.0343991	-0.0723379	0.0283006	0.81498	0.0929899	0.230759	0.0344239	-0.338082	0.383908	-0.0159466	0.54079	0.231503	COPD	LT012861RU_COPD	COPD_1
-0.423664	0.295906	-0.121892	-0.0284009	-0.0887379	-0.113099	-0.51552	0.10709	-0.541341	-0.602076	-0.242582	-0.261592	-0.570547	-0.30981	-0.593697	COPD	LT030041RU_COPD	COPD_2
0.404136	-0.671094	0.566208	-0.211801	0.0168621	0.318301	1.16708	0.0905899	0.645259	-0.133776	-0.368482	-0.0838916	0.743153	0.72259	0.528003	COPD	LT155982RU_COPD	COPD_3
-0.252664	-0.158494	0.0796081	0.163299	0.0594621	0.133901	0.66668	-0.31211	-0.109441	-0.375976	-0.134482	-0.325192	0.533153	0.82929	0.182103	COPD	LT159988RL_COPD	COPD_4
-0.431264	-0.346994	-0.172092	0.261799	-0.104838	-0.0707994	-0.41672	0.0383899	-0.504241	-0.560176	-0.735182	-0.186292	0.820353	-0.41601	-0.288797	COPD	LT168204LL_COPD	COPD_5
0.270836	-0.919494	0.248808	0.116399	0.0305621	0.205201	0.37698	0.16999	0.168859	-0.124476	-0.279482	-0.127092	-0.105247	0.13559	0.165603	COPD	LT194990RU_COPD	COPD_6
0.140436	0.135206	-0.147892	-0.240701	0.210862	2.7738	2.21718	0.16909	0.157559	-0.0149761	0.214218	-0.579892	-0.582947	0.14179	-0.109397	COPD	LT002501RL_COPD	COPD_7
0.0448364	0.0537057	0.202408	0.0104991	-0.00573791	-0.346199	0.0918803	0.29889	0.333559	0.276424	-0.499182	0.0434084	0.270653	-0.21501	-0.0680967	COPD	LT017275LL_COPD	COPD_8
0.329636	-0.139094	-0.0677919	-0.0480009	0.112662	-0.0154994	0.41868	0.46009	0.351059	0.457824	0.207918	-0.564792	0.654253	-0.0862101	0.299103	COPD	LT020426LU_COPD	COPD_9
-0.0208636	0.0448057	0.333408	-0.0967009	0.194262	0.481701	-0.66922	-0.15661	-0.498741	-0.0390761	-0.155482	0.456108	-0.0229466	0.48309	0.0324033	COPD	LT024106RU_COPD	COPD_10
0.105936	0.131906	-0.185192	-0.0242009	0.0149621	-0.191199	0.0526803	0.0574899	-0.253341	0.0987239	0.585318	0.0584084	-0.105847	0.10789	-0.172397	COPD	LT024460RU_COPD	COPD_11
-0.742164	-0.540794	-0.902792	-0.297201	-0.474338	-0.0443994	-0.29652	0.17429	1.01636	-1.18158	-0.814782	-2.73549	-0.848947	-4.73271	-0.971197	COPD	LT025997RU_COPD	COPD_12
0.116836	-0.0163943	-0.275892	0.203199	-0.0327379	-0.252599	-0.25072	0.40499	-0.0716406	-0.0320761	-0.361582	-0.344692	-0.647247	-0.43091	0.292803	COPD	LT028044RU_COPD	COPD_13
0.316336	0.298106	-0.0320919	0.250299	-0.0469379	-0.0605994	-0.48162	0.27849	0.484259	0.542124	0.574718	0.646908	-0.0367466	-0.47011	0.532303	COPD	LT028427LU_COPD	COPD_14
-0.0167636	-0.444394	-0.445692	0.301199	0.107262	-0.482199	0.87628	-0.15771	-0.250241	-0.289676	-0.255282	0.368408	-0.0472466	-0.18621	0.0528033	COPD	LT030151RU_COPD	COPD_15
0.322236	-0.582294	0.123508	-0.126201	-0.0939379	0.616001	0.62398	0.11289	0.511659	-0.170376	0.0522179	-0.0796916	0.180553	0.17839	0.194903	COPD	LT034070LU_COPD	COPD_16
-0.714964	-0.196694	-0.499392	-0.0955009	0.428062	-1.0242	-0.0781197	-0.28361	-0.417941	-0.863276	-0.489782	0.0325084	0.126953	0.29529	-0.231097	COPD	LT034821RU_COPD	COPD_17
-0.257564	-0.181894	0.00180806	0.0959991	0.0287621	-0.377999	-0.35452	-0.58251	0.306959	0.235524	0.452218	-0.0330916	0.0180534	0.27019	0.0590033	COPD	LT043343LU_COPD	COPD_18
-0.118464	0.367206	-0.196992	0.214699	-0.119938	-0.354099	-0.0447197	-0.18381	0.267659	0.665224	0.732918	0.537708	-0.115047	-0.0107101	0.329003	COPD	LT043798LU_COPD	COPD_19
0.208436	0.0439057	0.00740806	0.0065991	0.146462	0.0529006	-0.38362	0.39089	0.335459	0.455924	0.356518	-0.357892	0.669053	-0.21531	0.0999033	COPD	LT057972LU_COPD	COPD_20
-0.0132636	0.156306	-0.137792	0.0545991	-0.0237379	0.253401	-0.0979197	0.82769	0.283859	0.199424	0.428818	-0.559392	0.316753	0.22239	0.0265033	COPD	LT058691LU_COPD	COPD_21
0.339636	0.120406	0.301808	-0.420301	0.137462	0.250301	0.81718	0.99929	0.380059	0.181724	-0.652682	0.0774084	0.199553	-0.49381	-0.242197	COPD	LT059975LU_COPD	COPD_22
0.332936	-0.706094	-0.0461919	0.0139991	-0.0612379	0.894401	0.66698	0.35089	0.595159	0.311724	0.141618	-0.473092	0.647153	0.0577899	0.288403	COPD	LT070403LL_COPD	COPD_23
0.0886364	-0.206794	-0.167792	0.0540991	-0.0268379	0.170701	-0.26182	0.41589	0.210659	-0.267276	-0.0988821	-0.747892	-0.189747	-0.23041	-0.326697	COPD	LT072387LU_COPD	COPD_24
0.0164364	-0.235694	0.0780081	-0.0564009	-0.122238	0.391001	0.28938	0.88039	0.279259	0.365224	0.137218	-0.206592	0.367753	-1.24911	0.127803	COPD	LT072808RL_COPD	COPD_25
0.508636	0.0536057	0.186008	-0.141601	0.169862	0.956901	-0.0532197	0.66309	-0.0316406	0.484324	0.935118	0.0562084	0.558153	-0.18161	0.268003	COPD	LT075462RU_COPD	COPD_26
-0.0628636	0.175806	0.0623081	-0.0823009	-0.129938	-0.0438994	0.0658803	-1.02921	0.721259	0.120524	0.195318	-0.906992	0.0380534	0.70219	-0.0456967	COPD	LT076181LI_COPD	COPD_27
0.0878364	0.579606	-0.269392	0.118199	0.163662	-0.276299	-0.48562	-0.0807101	-0.436741	0.578624	0.408118	0.418908	0.296853	0.0287899	0.196303	COPD	LT076617LL_COPD	COPD_28
0.867936	0.519906	-0.186392	-0.158401	-0.0117379	0.225501	-0.70202	-0.18291	0.854759	-0.0570761	1.21252	-0.176392	-0.641747	-2.44351	-0.705997	COPD	LT080176RU_COPD	COPD_29
0.129936	0.202406	-0.369092	-0.158401	0.0715621	0.285801	0.13708	0.30259	0.129759	0.632024	0.812518	0.644808	0.394753	-0.0832101	0.0142033	COPD	LT083706RL_COPD	COPD_30
0.344036	0.191706	-0.253492	0.0072991	0.174062	-0.195999	-0.83092	0.16399	-0.239041	-0.226176	-0.334482	0.0446084	-0.858147	-0.38011	-0.329397	COPD	LT083759RL_COPD	COPD_31
0.114636	-0.125594	-0.0439919	-0.0556009	0.214062	0.645701	0.27838	0.22519	0.0293594	0.420224	0.505318	0.196208	0.476053	-0.0100101	-0.0268967	COPD	LT084406RU_COPD	COPD_32
0.881136	0.172706	0.344708	-0.139601	-0.524938	0.312901	1.46658	-0.0337101	0.796459	0.215124	-0.929182	0.247608	0.0684534	0.0244899	0.00440328	COPD	LT084808LU_COPD	COPD_33
0.697536	-0.829094	0.497608	-0.0962009	-0.160838	0.392801	1.32898	-0.18671	0.788759	0.468224	0.669318	0.549808	0.431553	-0.43501	0.455703	COPD	LT089723LL_COPD	COPD_34
0.00453642	0.270206	-0.265592	0.114699	0.345762	0.0655006	-0.21042	0.10309	-0.463841	0.0635239	0.0806179	0.264508	0.240053	0.23039	0.258703	COPD	LT109231RU_COPD	COPD_35
-0.0156636	-0.00659433	-0.134392	-0.0349009	0.158762	0.675301	-0.27062	0.48149	-0.0569406	0.205624	0.758718	0.121108	0.0544534	-0.14981	0.0283033	COPD	LT111643RU_COPD	COPD_36
-0.111264	0.531506	0.257608	0.113699	0.297862	-0.0596994	0.13558	0.19609	-0.379441	0.542524	0.492118	0.728208	0.328153	0.60499	0.183403	COPD	LT112563LL_COPD	COPD_37
-0.00796358	-0.187694	0.161108	-0.0635009	-0.0481379	0.596601	-0.14092	0.49839	0.458959	0.393024	0.0353179	-0.0197916	0.419653	-0.0996101	0.0641033	COPD	LT112597RU_COPD	COPD_38
-0.212164	-0.985294	0.181508	-0.106601	-0.152038	-0.348499	0.60628	0.00928985	0.331759	-0.516376	-0.299582	-1.09689	-0.0743466	-0.23261	0.184703	COPD	LT113005RU_COPD	COPD_39
-0.136964	0.0189057	-0.369592	0.0666991	0.186262	-0.111299	-0.67312	0.0315899	-0.140541	0.332824	0.123418	0.0617084	0.315153	-0.73961	-0.0447967	COPD	LT115251RU_COPD	COPD_40
0.740136	-0.0178943	-0.285692	-0.220101	0.133662	-0.207599	0.44998	0.31549	-0.0500406	0.429524	0.707318	0.00980836	0.474853	-0.13141	0.190603	COPD	LT118064RL_COPD	COPD_41
-0.0672636	0.0659057	-0.572392	0.130399	-0.204238	-0.0097994	-0.58362	0.28799	-0.140441	-0.237876	-0.192982	0.152908	-0.893947	-0.64681	-0.135797	COPD	LT122336LU_COPD	COPD_42
0.549236	0.369006	0.169708	-0.288101	-0.0271379	0.182601	-0.10052	-0.31421	1.19806	0.812824	0.581318	-0.765192	0.474353	0.13309	0.0693033	COPD	LT126327LU_COPD	COPD_43
0.173136	0.480806	-0.163492	0.0509991	0.0606621	0.240501	-0.71342	-0.30121	0.116659	0.271824	0.0474179	-0.849692	-0.0547466	-0.87571	-0.119297	COPD	LT134719RU_COPD	COPD_44
0.692236	0.217506	0.134408	-0.169401	0.0938621	-0.109699	0.38848	0.0175899	0.429159	0.127224	0.418118	-0.902692	-0.203947	-0.60361	0.162603	COPD	LT136415RU_COPD	COPD_45
0.408836	0.161806	0.132708	-0.312401	0.0643621	0.404901	-0.38442	0.0671899	0.160659	0.126224	0.00121791	-0.0513916	0.190053	-0.16961	-0.304597	COPD	LT137832LU_COPD	COPD_46
0.0424364	0.304806	0.122608	0.150799	0.131762	0.0843006	-0.0997197	0.20729	0.0393594	0.380324	0.480918	-0.0182916	0.286753	0.22569	0.352703	COPD	LT138418LU_COPD	COPD_47
-0.318964	-0.0665943	0.108908	-0.0883009	-0.323938	-0.753999	1.10588	-0.26461	0.282559	-1.01598	-0.881382	0.274408	-0.821747	0.0818899	-0.716797	COPD	LT139051LU_COPD	COPD_48
0.545736	0.585006	-0.117692	0.109999	0.0996621	-0.203599	0.29808	-0.33161	0.523359	0.356324	0.975118	-0.241992	-0.117647	-0.33911	0.269603	COPD	LT140046RU_COPD	COPD_49
-0.116964	0.00120567	-0.199192	0.106399	0.00076209	-0.256699	0.14338	-0.14701	0.127859	0.585424	0.164818	0.641808	0.336953	0.24629	0.0185033	COPD	LT140471RU_COPD	COPD_50
-0.119364	0.0186057	-0.173792	-0.192801	-0.0229379	0.222201	0.0544803	0.20509	0.239359	0.273424	0.382918	-0.190092	0.0479534	-0.0684101	-0.0515967	COPD	LT148377LU_COPD	COPD_51
0.0849364	-0.147694	-0.311792	0.0427991	0.0984621	0.365601	-0.0173197	0.32499	-0.160841	0.538624	0.743118	0.396308	-0.0321466	-0.45201	-0.00549672	COPD	LT151920RL_COPD	COPD_52
0.421836	0.103506	-0.125492	-0.160901	-0.00213791	-0.132599	-0.21452	0.37189	0.444459	0.584924	0.274718	-0.106592	0.616753	0.24739	0.106803	COPD	LT152653LU_COPD	COPD_53
-0.398164	-0.0551943	-0.397792	-0.156001	0.171462	0.0072006	-0.72192	-0.26491	-0.0837406	-0.681476	0.0768179	-0.773492	-0.596947	-0.94291	-0.575797	COPD	LT154785RU_COPD	COPD_54
-0.369264	0.0191057	-0.349192	-0.330401	0.0675621	-0.215199	-0.47402	0.48949	0.0581594	0.251024	-0.00028209	0.357508	0.518153	0.20669	-0.390597	COPD	LT156041LU_COPD	COPD_55
0.363236	0.136906	-0.0562919	0.135099	-0.0154379	-0.971899	0.58538	-0.0166101	-0.0418406	0.360024	0.701618	0.767608	0.429853	0.20999	0.294003	COPD	LT157177RU_COPD	COPD_56
0.555536	0.309906	0.737908	-0.117301	-0.274138	-0.455099	1.37768	-0.54881	1.17176	0.0808239	-0.0901821	0.702508	0.405153	-0.50911	-0.00329672	COPD	LT158647RU_COPD	COPD_57
0.306936	0.301606	0.112408	-0.175301	0.336062	0.0437006	-0.60052	-0.0223101	0.118859	0.325524	0.741418	-0.396892	0.0942534	-0.77971	0.298203	COPD	LT162479RU_COPD	COPD_58
0.0358364	-0.371294	-0.0962919	-0.245001	0.148862	-0.939399	0.41348	0.30129	-0.000940597	0.0530239	-0.406582	-0.328792	0.431053	0.14599	-0.209397	COPD	LT163771RU_COPD	COPD_59
-0.0911636	0.0332057	-0.333492	0.288099	-0.00773791	-0.401999	-0.10922	-0.0704101	-0.0143406	0.485424	0.470018	0.733208	0.386753	0.38959	-0.0971967	COPD	LT168128RU_COPD	COPD_60
-0.151764	-0.355494	0.0325081	-0.0100009	-0.277938	-0.0710994	1.08418	0.27019	-0.0057406	0.413324	0.0848179	0.623808	0.207953	-0.57611	0.440403	COPD	LT175949LL_COPD	COPD_61
-0.135264	0.0750057	-0.334492	0.244099	0.0180621	-1.8475	-0.0917197	0.17649	-0.206141	0.659424	0.340418	0.670408	0.0731534	0.33559	0.00680328	COPD	LT176562LL_COPD	COPD_62
-0.232964	0.0518057	0.324808	0.219799	0.0512621	0.674201	-0.18582	0.0130899	0.533059	0.867124	0.982118	-0.00209164	0.513053	-0.19821	0.0584033	COPD	LT177956LL_COPD	COPD_63
-0.193864	0.0413057	-0.0785919	0.143499	0.0156621	-0.592899	-0.49522	-0.41131	0.227059	0.148524	0.283718	0.300308	-0.100547	0.21219	-0.293397	COPD	LT178929RL_COPD	COPD_64
-0.395764	0.864406	-0.152592	0.344499	-0.0918379	-0.748799	0.15788	-0.67431	-0.594341	-0.215176	0.284918	-0.0948916	-0.398547	-0.11691	-0.353097	COPD	LT178967RL_COPD	COPD_65
0.174236	-0.388094	-0.418292	0.172499	0.249262	0.256301	0.60578	0.34159	-0.347741	-0.116576	-0.536182	-0.456792	0.0568534	-0.18181	-0.0810967	COPD	LT184772RL_COPD	COPD_66
0.357736	0.341206	-0.448092	-0.249801	0.131962	-0.429199	-0.68812	-0.0566101	0.310259	0.231624	0.394418	-0.307392	-0.595947	-0.85271	-0.129597	COPD	LT185970RL_COPD	COPD_67
-0.205764	0.471106	0.256408	-0.0966009	0.111762	-0.203099	-0.35212	0.15969	-0.400141	0.00742388	-0.218882	-0.357492	0.300953	0.47879	-0.657497	COPD	LT186521RU_COPD	COPD_68
0.452836	-0.372294	-0.366292	-0.0078009	0.253362	0.215801	0.63788	-0.20251	-0.108741	-0.144376	-0.0596821	-0.459392	-0.328047	-0.35331	-0.0134967	COPD	LT190004RU_COPD	COPD_69
-0.819464	-0.671694	-1.05659	0.169599	0.0407621	-0.529899	-0.67592	-0.22031	-0.931941	-1.23308	-0.593182	0.0627084	-0.572247	-0.12281	-0.642997	COPD	LT192758RU_COPD	COPD_70
0.145736	-0.104394	-0.491392	-0.182201	-0.0834379	-0.386499	-0.32732	0.19249	-0.324241	0.0973239	0.303818	-0.468892	-0.382047	-0.34561	-0.154897	COPD	LT194473RU_COPD	COPD_71
0.487036	-0.116294	-0.0960919	-0.122701	0.227162	0.385401	-0.58492	-0.0879101	0.0813594	0.328024	0.268918	-0.511392	0.508453	-0.30431	0.143703	COPD	LT195871RU_COPD	COPD_72
-0.149764	0.237406	0.218808	-0.169101	0.0945621	0.529201	-0.24262	0.27379	0.0740594	0.271424	0.845618	0.0533084	0.227853	0.41259	0.208903	COPD	LT197511LU_COPD	COPD_73
-0.369464	-0.274694	-0.555192	0.274099	-0.120938	-0.232199	-0.39922	0.20949	-0.277441	-0.236676	-0.313682	0.0235084	-0.162347	-0.22171	-0.550897	COPD	LT198062LL_COPD	COPD_74
-0.585764	-0.318994	-0.247892	0.0258991	-0.0249379	-0.275199	-0.0994197	0.47229	-0.621541	-0.147476	-0.423182	-0.147892	0.442353	0.29539	-0.120997	COPD	LT198134LU_COPD	COPD_75
0.443636	-0.0364943	-0.0558919	0.0887991	-0.102738	0.527501	0.24698	-0.0360101	0.296059	0.376824	-0.0453821	-0.638992	0.0985534	-0.62931	0.185903	COPD	LT198612RL_COPD	COPD_76
-0.345664	-0.689094	-0.435892	0.171899	0.0259621	-0.921499	-0.10302	-0.15521	0.0171594	-1.07568	-1.48238	-0.0459916	-0.459447	-0.0170101	-0.431897	COPD	LT199384RL_COPD	COPD_77
0.153036	-0.566294	-0.422392	-0.0387009	0.167762	0.161101	0.0888803	0.21919	0.0231594	0.291724	-0.00908209	0.320408	-0.0232466	-0.0932101	0.202303	COPD	LT203231RM_COPD	COPD_78
-0.0305636	-0.320594	-0.0235919	-0.0429009	-0.126738	-0.169499	0.20428	0.22699	0.185559	0.0661239	-0.302782	0.00410836	-0.00584657	-0.0754101	-0.0348967	COPD	LT203541RU_COPD	COPD_79
-0.107064	0.0808057	0.0768081	-0.160301	0.422062	0.351201	0.12818	0.44779	-0.0862406	0.221824	0.153618	0.0712084	0.391553	0.31249	0.0708033	COPD	LT208505LU_COPD	COPD_80
0.311136	0.252506	-0.227392	-0.357101	0.275562	0.119601	-0.16792	0.15809	0.125959	0.211024	0.198918	-1.00099	0.479553	0.0471899	0.0686033	COPD	LT208778RU_COPD	COPD_81
-0.0453636	0.221006	-0.204692	0.0891991	0.0462621	-1.0817	-0.16452	-0.28941	-0.297941	-0.0966761	0.0424179	-0.192792	0.225253	-0.14011	-0.146297	COPD	LT210463LU_COPD	COPD_82
0.0305364	0.322306	0.352208	-0.291201	0.0231621	-0.746899	0.42428	-0.76501	0.415759	0.0847239	-0.262782	0.178908	0.113353	-0.0832101	-0.0305967	COPD	LT212777RU_COPD	COPD_83
-0.143564	0.413006	-0.249192	0.0484991	0.195262	-0.303799	-0.0973197	-0.26391	-0.0685406	0.591124	0.694818	1.10851	0.348153	0.40199	0.218903	COPD	LT213352LU_COPD	COPD_84
-0.0378636	0.316606	-0.191792	0.104799	0.247062	0.372901	-0.25362	0.19549	0.182659	0.714224	0.683818	0.0103084	0.478553	-0.42571	-0.00179672	COPD	LT213735RU_COPD	COPD_85
0.182336	-0.0613943	-0.191892	-0.134901	0.0700621	-0.325199	0.33588	0.28519	0.151059	0.452124	0.0135179	-0.245692	0.531553	0.38559	0.183803	COPD	LT216419RL_COPD	COPD_86
0.491336	0.446106	-0.222392	-0.170101	0.143562	-0.460699	-0.17642	-0.45171	0.429359	0.674424	1.04692	-0.100092	-0.0504466	-0.18151	0.0410033	COPD	LT220968RU_COPD	COPD_87
-0.236864	0.145106	-0.106692	0.0789991	0.175562	0.0880006	-0.44462	-0.00661015	0.230459	0.540324	0.283618	0.194108	0.366753	-0.42791	0.00490328	COPD	LT230415RU_COPD	COPD_88
-0.193164	-0.138394	-0.00739194	-0.0931009	0.230262	-0.0748994	-0.29292	0.0174899	-0.184641	0.0640239	0.174118	0.0915084	-0.101247	0.11459	0.109403	COPD	LT233620RU_COPD	COPD_89
-0.211864	-0.532094	-0.0132919	-0.184201	0.264362	0.218801	-0.37462	-0.20881	-0.104241	0.0964239	-0.551282	-0.649592	-0.0311466	0.70399	-0.0283967	COPD	LT238531RU_COPD	COPD_90
0.334136	0.451906	0.190408	-0.220901	0.0483621	0.208001	-0.85262	-0.11491	0.234259	0.630524	0.271618	-0.430892	0.573853	-0.12601	0.0969033	COPD	LT242119LU_COPD	COPD_91
0.190136	0.0960057	-0.0815919	-0.333501	-0.174738	0.164501	-0.13642	0.60879	0.461859	0.560924	0.896618	-0.333492	0.826853	-0.30301	0.313503	COPD	LT242530RU_COPD	COPD_92
-0.192564	-0.296494	0.182908	-0.143901	0.416062	0.564801	-0.0758197	-0.20321	-0.100941	-0.208276	0.238418	-0.514692	0.196853	0.0960899	0.0290033	COPD	LT243058RU_COPD	COPD_93
0.0404364	-0.120194	-0.00199194	-0.515501	0.323262	-0.332699	-0.50412	0.39699	-0.0585406	0.111924	0.881518	-0.150592	0.115853	-0.44981	0.550003	COPD	LT244480LU_COPD	COPD_94
-0.129364	0.490406	-0.0277919	-0.0691009	0.335162	0.0050006	-0.64442	-0.0439101	-0.0513406	0.507524	0.660518	0.609008	0.248253	0.27239	-0.0392967	COPD	LT245031LL_COPD	COPD_95
-0.105364	0.0546057	-0.120192	-0.0476009	0.187062	-0.288299	-0.0452197	-0.0828101	-0.490741	0.131724	-0.397382	0.0836084	0.119453	0.31979	-0.00609672	COPD	LT245084RU_COPD	COPD_96
0.115836	-0.118594	-0.0121919	-0.199101	0.0183621	0.778601	0.0411803	0.44289	-0.104341	0.518824	0.0212179	-0.626892	0.821453	-0.26471	0.0473033	COPD	LT245840RL_COPD	COPD_97
-0.0497636	0.0398057	-0.0351919	-0.0761009	-0.0489379	0.0256006	-0.43102	0.0465899	-0.209541	0.0937239	0.144618	-0.382592	0.559753	-0.31641	-0.0476967	COPD	LT246702RU_COPD	COPD_98
-0.121464	-0.354994	0.115208	-0.0040009	0.0461621	-0.549499	0.0974803	0.41939	-0.227541	0.00322388	-0.267282	0.340408	0.328553	0.43599	0.00180328	COPD	LT249917LL_COPD	COPD_99
0.149236	-0.0140943	-0.282992	0.187199	0.160362	-0.234899	0.27698	0.12109	-0.129641	0.378824	0.587718	0.302908	0.348453	0.42029	-0.0330967	COPD	LT255244RU_COPD	COPD_100
0.208436	0.111506	0.136608	-0.109701	0.272662	0.202101	-0.65632	-0.0736101	0.0450594	0.418824	0.509418	-0.458492	0.154153	0.17049	-0.0190967	COPD	LT255718RU_COPD	COPD_101
0.0995364	0.602706	-0.0596919	0.0074991	0.148062	0.336501	-0.66112	0.15309	-0.0996406	0.277924	0.246218	-0.0938916	0.421653	0.25319	0.0155033	COPD	LT257433RU_COPD	COPD_102
0.0988364	0.0803057	0.0869081	0.0247991	0.0533621	-1.0846	0.75308	-0.37511	0.111559	0.00592388	-0.274782	0.794108	0.299653	-0.0759101	-0.0991967	COPD	LT261141RU_COPD	COPD_103
-0.187264	-0.288494	-0.167792	-0.0410009	-0.0214379	0.865701	0.27288	0.23849	0.127059	0.151024	-0.0252821	-0.0495916	0.332453	0.0386899	0.0797033	COPD	LT262371RM_COPD	COPD_104
-0.212564	-0.0896943	-0.514992	0.0873991	0.105562	-0.196099	-0.48202	-0.0808101	-0.122141	-0.0223761	-0.353682	-0.869492	-0.425947	-0.53841	-0.182697	COPD	LT263636RU_COPD	COPD_105
-0.167664	0.00520567	-0.157092	0.0233991	0.215262	-0.306099	-0.29702	0.18439	-0.207941	-0.309676	-0.155582	-0.450492	2.26265	-0.42901	-0.429697	COPD	LT270247RU_COPD	COPD_106
0.261636	-0.0273943	0.0283081	0.0128991	-0.205938	0.135801	0.30818	0.53899	0.481159	-0.0617761	0.309518	0.369108	0.345953	0.32209	-0.393397	COPD	LT271100LU_COPD	COPD_107
-0.264664	0.284206	0.145808	-0.219501	0.186762	-0.0429994	0.21448	0.21399	0.0025594	0.233624	0.519518	0.567108	0.838553	0.17899	0.184303	COPD	LT273284LL_COPD	COPD_108
-0.246964	-0.308094	-0.252992	0.0985991	0.0891621	-0.373999	-0.17472	-0.0120101	-0.221941	-0.100376	-0.237182	0.107808	0.0260534	0.19219	-0.120697	COPD	LT286056RU_COPD	COPD_109
-0.141064	-0.0575943	0.153708	0.169799	0.115062	0.141201	-0.46542	0.22999	-0.0320406	0.267124	-0.0914821	0.134208	0.356253	0.26659	-0.124797	COPD	LT298520RU_COPD	COPD_110
0.0564364	0.0459057	-0.292292	0.124799	-0.0953379	-0.416599	-0.65842	-0.22621	0.0825594	0.106624	0.00321791	0.348108	-0.0292466	0.10269	-0.162797	COPD	LT005419RU_COPD	COPD_111
0.218836	0.144606	-0.0380919	0.212299	0.00016209	0.331301	-0.25202	0.47479	0.0830594	0.574624	0.395618	0.402308	0.530453	0.32439	0.107903	COPD	LT024967LU_COPD	COPD_112
-0.0325636	0.0617057	-0.102892	0.229599	-0.174138	-0.132199	0.18228	0.0462899	0.260859	0.0512239	-0.0309821	0.0107084	-0.285347	0.35339	0.323703	COPD	LT037710RU_COPD	COPD_113
0.112636	0.316106	0.256908	-0.0769009	-0.0606379	0.585401	-0.27562	0.36239	0.479359	0.0940239	0.643618	-0.442392	-0.0366466	-0.51511	0.147003	COPD	LT041389RL_COPD	COPD_114
0.0127364	-0.0138943	0.171408	0.202299	-0.0539379	0.115901	0.14728	0.18609	0.104759	0.330724	-0.0975821	0.230908	0.346453	0.13849	0.245803	COPD	LT053283RU_COPD	COPD_115
-0.199064	0.0751057	0.0284081	0.0301991	-0.0623379	0.0929006	0.14598	0.25049	-0.199041	0.179824	0.655818	0.342808	0.398753	0.66339	0.0274033	COPD	LT060717LU_COPD	COPD_116
-0.348964	-0.545294	-0.0125919	0.0685991	-0.302638	0.382101	0.32728	0.29789	0.173159	-0.600976	-0.289782	0.652608	-0.264447	0.51209	-0.163797	COPD	LT081498RL_COPD	COPD_117
-0.114764	0.0629057	0.128208	0.116399	0.0227621	0.0957006	0.0915803	0.37519	0.0533594	0.439524	-0.0459821	0.338708	0.465553	-0.0126101	0.384903	COPD	LT083950RU_COPD	COPD_118
-0.332564	-0.384394	-0.265192	0.113399	-0.0887379	0.523001	0.0111803	0.78449	0.0491594	-0.0570761	-0.00238209	0.0575084	-0.0114466	-0.0731101	0.0322033	COPD	LT084038RM_COPD	COPD_119
0.0458364	-0.111994	0.00910806	-0.0021009	0.185962	0.212101	0.31518	0.12939	-0.315741	0.182524	0.705218	0.418208	0.296453	0.63649	0.404503	COPD	LT095342LU_COPD	COPD_120
0.699236	-0.143994	0.193508	-0.206901	0.0406621	0.120301	0.43598	0.0143899	1.15216	0.241924	0.631618	-0.364292	-0.0404466	0.0473899	0.564003	COPD	LT108067RU_COPD	COPD_121
0.309036	-0.0864943	0.710108	0.111499	-0.291738	-0.247099	1.97198	0.63919	0.905259	0.390024	-0.0913821	1.51111	0.514953	-0.49161	0.289503	COPD	LT134121RU_COPD	COPD_122
0.310936	-0.141094	0.303008	-0.0595009	-0.0541379	0.320901	0.26808	0.00698985	0.0070594	0.0636239	0.140518	0.455608	0.145953	0.29439	0.574603	COPD	LT139691RU_COPD	COPD_123
0.0618364	0.0309057	0.176608	0.378299	-0.193938	0.438801	-0.11072	0.63769	0.369559	0.650024	0.831318	0.674708	0.291153	-0.17041	0.733903	COPD	LT144769RL_COPD	COPD_124
0.0917364	-0.497394	0.146008	-0.184401	-0.0257379	-0.805699	0.37878	-0.66901	-0.0136406	-0.536576	-0.0424821	-1.34759	-1.05105	0.14709	0.175303	COPD	LT165114RU_COPD	COPD_125
-0.0410636	-0.132794	-0.0944919	0.236099	-0.0699379	-0.565399	0.73558	-0.78131	-0.169141	-0.0536761	-0.183382	0.237208	-0.174747	-0.11721	0.557703	COPD	LT172093RL_COPD	COPD_126
0.0390364	-0.160494	0.0673081	0.0409991	-0.274238	0.110401	0.55048	0.0896899	0.412859	-0.647876	-0.167882	-0.331592	0.0942534	0.0626899	0.298503	COPD	LT176510LU_COPD	COPD_127
0.0880364	0.599806	0.0484081	0.199999	0.149262	-0.133299	-0.49652	0.0598899	-0.184241	-0.0298761	0.480618	0.538308	-0.521947	0.16509	0.320603	COPD	LT184423LL_COPD	COPD_128
0.191936	0.618306	0.102308	0.0682991	0.0945621	-0.0561994	-0.41712	-0.20371	-0.239541	0.0551239	0.655818	0.832708	-0.628547	-0.22321	0.344903	COPD	LT184901RL_COPD	COPD_129
0.200336	0.431506	0.296108	-0.113301	0.287862	-0.142499	-0.11072	-0.11821	-0.198041	-0.0287761	0.196418	0.121408	-0.332147	0.79509	0.0955033	COPD	LT196677RU_COPD	COPD_130
-0.105064	0.129206	-0.0848919	-0.131601	0.0434621	-0.181699	-0.50352	-0.25151	-0.523041	-0.419176	0.341218	0.148708	-0.463147	0.37299	0.0439033	COPD	LT200930RL_COPD	COPD_131
-0.0376636	-0.944394	0.457708	-0.0028009	-0.505538	0.273101	1.91388	0.26819	0.589259	-0.249776	-2.18168	1.24531	0.683653	0.39619	0.123803	COPD	LT215341RU_COPD	COPD_132
0.202736	-0.483394	0.750308	0.104899	-0.130538	0.228301	1.18998	-0.17651	0.516059	-0.283676	-0.547382	1.40551	0.216653	1.02129	0.270503	COPD	LT223106RU_COPD	COPD_133
0.0621364	0.0231057	0.0685081	-0.0132009	0.364162	-0.0816994	-0.19262	-0.0404101	-0.362241	-0.0684761	0.340518	-0.129992	-0.136447	-0.16401	0.166503	COPD	LT229669RU_COPD	COPD_134
-0.0284636	-0.171794	-0.452792	0.166699	-0.0484379	-1.9484	-0.34092	-0.00201015	-0.130441	0.357824	0.303618	0.221408	0.174453	-0.26401	0.514303	COPD	LT233821RL_COPD	COPD_135
-0.134464	-0.185294	-0.0492919	0.311199	-0.219538	-0.0106994	-0.63382	-0.23061	-0.101941	0.00942388	-0.322982	0.276508	-0.330947	-0.33691	0.0559033	COPD	LT234774LU_COPD	COPD_136
-0.0409636	0.229706	0.240008	0.108499	-0.218238	-0.875999	-0.41422	0.24759	0.316959	0.340424	0.110718	-0.526292	0.404153	0.73769	-0.147097	COPD	LT237439RU_COPD	COPD_137
-0.311264	0.128706	0.138308	0.0586991	0.0815621	0.226501	-0.71642	0.26389	-0.513041	-0.284576	-0.101782	0.202408	-0.413047	0.0184899	-0.0905967	COPD	LT238765RL_COPD	COPD_138
0.305336	-0.323594	0.112608	0.233799	-0.473138	0.0225006	0.15388	-0.0591101	0.142859	0.265124	0.158518	0.107308	-0.0587466	0.76549	-0.0174967	COPD	LT244399LU_COPD	COPD_139
-0.304564	0.000905672	0.122008	0.253599	-0.249338	0.356401	-0.0627197	0.30619	0.122559	-0.0127761	0.253318	-0.301092	0.0690534	1.13399	-0.0863967	COPD	LT245983LU_COPD	COPD_140
-0.226664	-0.0163943	-0.0727919	-0.150701	0.0164621	0.207301	-0.74152	0.34559	-0.333641	0.0578239	0.699218	0.504908	0.536653	0.43879	-0.0448967	COPD	LT249811RU_COPD	COPD_141
-0.195964	-0.552094	-0.173392	0.0665991	-0.0185379	0.0892006	-0.0523197	0.49709	-0.356541	-0.413276	-0.466982	0.191408	0.243353	-0.39591	-0.0993967	COPD	LT253131RU_COPD	COPD_142
-0.0591636	0.00950567	0.127108	0.173199	-0.130538	0.555901	0.0020803	0.53319	0.565259	0.612424	0.540118	0.331408	0.536453	-0.33691	0.344303	COPD	LT285906LL_COPD	COPD_143
0.434836	0.455206	-0.00309194	0.0594991	0.265462	0.354301	-0.0662197	-0.38391	-0.0846406	0.271524	0.165518	-0.277692	-0.148947	-0.71741	0.237303	COPD	LT291449RL_COPD	COPD_144
0.254336	0.108506	0.499008	-0.0111009	-0.262438	0.127301	0.46318	-0.12921	0.374459	0.264624	0.376018	0.142508	0.539053	0.50109	0.0802033	CTRL	LT000842RU_CTRL	CTRL_1
0.189536	0.284406	0.130808	0.0247991	0.104562	0.491801	-0.23272	0.31089	0.259759	0.765424	1.14522	0.352508	0.451053	0.22189	0.304203	CTRL	LT001796RU_CTRL	CTRL_2
-0.352364	0.0305057	0.00700806	0.0734991	-0.142138	-0.0798994	-0.11492	0.0677899	-0.383941	-0.678076	-0.351882	-0.245992	-0.377247	0.00148985	-0.370897	CTRL	LT022835RL_CTRL	CTRL_3
0.131836	-0.207794	0.164908	-0.250201	-0.0893379	0.360101	0.37438	-0.0837101	0.0243594	-0.0922761	0.105218	0.190908	0.105953	0.0453899	0.465303	CTRL	LT026501RL_CTRL	CTRL_4
0.164036	-0.502894	-0.158092	0.187999	-0.206538	-0.692799	0.93398	-0.0138101	-0.299641	-0.467776	-0.206882	0.0538084	-0.290647	-0.26471	-0.140497	CTRL	LT028264RL_CTRL	CTRL_5
0.223636	0.644906	-0.0425919	-0.0858009	0.0459621	-0.0945994	-0.10632	-0.16111	0.227659	0.336224	0.336918	-0.0420916	-0.109247	-0.0623101	-0.0785967	CTRL	LT037781RU_CTRL	CTRL_6
-0.0965636	-0.389994	0.224808	0.143199	-0.176538	-0.0204994	0.36638	0.0732899	0.307959	0.189724	-0.0318821	0.647108	0.575953	0.27319	0.613303	CTRL	LT045714LU_CTRL	CTRL_7
0.0226364	-0.0282943	-0.0554919	0.0173991	0.190962	0.137101	-0.34152	0.51719	-0.338641	0.0850239	0.225018	0.0325084	-0.0869466	-0.10611	-0.128397	CTRL	LT047679RL_CTRL	CTRL_8
-0.307364	0.253006	0.0511081	-0.298301	0.306262	-0.227399	0.0176803	0.12939	-0.0851406	-0.329576	0.580818	0.602708	0.537953	0.63079	0.202803	CTRL	LT052751LL_CTRL	CTRL_9
0.249836	-0.602694	0.361308	-0.126201	-0.197338	0.691801	0.97698	0.19149	0.389459	-0.0269761	-0.705482	0.341508	0.696853	-0.0925101	0.0510033	CTRL	LT058471RU_CTRL	CTRL_10
0.0617364	0.00820567	0.672608	-0.0464009	-0.0139379	0.620101	-0.28502	-0.0349101	-0.0207406	0.680624	0.756318	0.378008	0.488653	0.63949	0.337303	CTRL	LT058983RL_CTRL	CTRL_11
0.238736	0.0631057	-0.0589919	0.133399	-0.0162379	0.292301	-0.47882	0.20179	-0.150341	0.657724	0.697518	0.451308	0.360053	0.20159	0.313803	CTRL	LT061842RL_CTRL	CTRL_12
-0.128764	0.158506	-0.241992	0.113699	0.183362	-0.166299	0.0122803	0.27549	-0.0705406	0.397224	0.415218	0.453408	0.753053	0.0682899	0.167603	CTRL	LT073345RU_CTRL	CTRL_13
-0.307164	-0.273594	-0.0668919	-0.175801	0.205862	0.215701	-0.13002	0.27989	0.0818594	0.228124	0.352718	0.503308	0.739353	0.23439	0.354303	CTRL	LT077355RU_CTRL	CTRL_14
-0.384264	0.0314057	-0.403192	-0.0266009	0.377362	-0.983199	0.39508	-0.25101	-0.147841	-0.523576	0.0662179	1.06171	0.836853	0.19429	0.398003	CTRL	LT095376RL_CTRL	CTRL_15
0.206136	0.659906	0.00860806	-0.278401	0.0456621	0.216901	-0.62022	0.12429	0.157159	0.222924	0.352218	-0.110292	0.231853	-0.0245101	0.0951033	CTRL	LT097622RU_CTRL	CTRL_16
-0.261464	0.673006	-0.0835919	-0.561401	0.346062	-0.652399	-0.51972	0.14069	-0.341041	-0.644476	-0.0510821	-0.103892	-0.168647	-0.0299101	-0.203297	CTRL	LT104535RL_CTRL	CTRL_17
-0.0885636	-0.266994	0.00470806	-0.0958009	-0.0894379	0.390601	0.65148	0.35159	0.0947594	0.453924	0.117218	0.186308	0.550553	0.0341899	0.175503	CTRL	LT113211RL_CTRL	CTRL_18
-0.0607636	0.307906	-0.280992	-0.0610009	0.110562	-0.165599	-0.55422	0.0557899	0.175459	0.373024	0.313718	0.289408	0.780953	0.26809	0.125803	CTRL	LT115873LU_CTRL	CTRL_19
-0.129764	0.0154057	0.0152081	0.0712991	-0.0305379	-0.0305994	-0.0925197	0.12119	-0.251241	0.382024	0.355318	0.329408	0.632653	0.66499	0.182603	CTRL	LT117785RL_CTRL	CTRL_20
0.258236	0.281406	-0.115292	-0.0883009	0.278762	0.264301	-0.53392	0.0112899	0.127259	-0.277176	0.663918	-0.0199916	-0.346247	0.0109899	0.0913033	CTRL	LT121655RL_CTRL	CTRL_21
-0.279164	0.136406	-0.0125919	0.0552991	0.114162	-0.341199	-0.47842	0.14739	-0.511041	0.0788239	0.246918	0.436208	-0.0157466	0.65939	-0.0401967	CTRL	LT122283RM_CTRL	CTRL_22
0.552636	-0.751694	0.111308	0.0360991	-0.210038	-0.622399	1.10928	0.0421899	0.474459	0.0112239	-0.645582	0.140008	0.102053	0.15879	0.274803	CTRL	LT122757RU_CTRL	CTRL_23
0.325136	0.383106	-0.0460919	0.0030991	0.236962	0.190601	0.0099803	0.38189	-0.0319406	0.513024	0.521718	0.652208	0.501853	-0.0606101	0.445303	CTRL	LT132955RU_CTRL	CTRL_24
-0.105864	-0.796994	0.0413081	0.167999	0.0881621	0.721101	-0.25832	0.29409	0.0570594	0.473724	0.268818	0.317808	0.607853	0.26489	0.199103	CTRL	LT136731LU_CTRL	CTRL_25
-1.55606	-0.790794	-0.286292	-0.769901	0.450962	-1.9626	0.55968	-0.0480101	-0.448641	-2.03858	-0.695782	0.455408	0.850253	0.51489	0.259903	CTRL	LT160423LL_CTRL	CTRL_26
0.0298364	0.204206	0.0864081	0.0311991	0.118362	0.0604006	-0.0790197	0.18929	0.234859	0.239124	0.477818	0.104508	0.320153	0.14609	0.381703	CTRL	LT167208LL_CTRL	CTRL_27
0.495736	0.343406	-0.0477919	-0.202501	0.0382621	-0.311199	-0.0313197	0.0170899	1.24806	0.437624	0.624318	0.0866084	-0.240547	0.0656899	-0.0875967	CTRL	LT171169LU_CTRL	CTRL_28
0.0905364	0.187206	0.345908	-0.182501	0.272662	-0.0061994	0.25008	-0.22491	0.526259	0.207124	0.772918	0.409808	0.422053	-0.20231	0.449403	CTRL	LT172184LU_CTRL	CTRL_29
-0.797764	-0.232594	0.0622081	-0.725601	0.621162	-1.1904	0.61998	-0.32271	-0.193641	-0.864176	-0.146982	0.582508	0.945853	0.46769	0.433003	CTRL	LT174005RL_CTRL	CTRL_30
-0.154864	-0.360794	-0.269692	0.321599	-0.0170379	-0.221699	0.24698	-0.50471	-0.438341	-0.108576	-0.623982	0.412108	-0.0337466	0.36429	-0.0780967	CTRL	LT181242RM_CTRL	CTRL_31
0.0615364	0.126306	0.0174081	0.168899	-0.186738	0.112701	0.15208	0.28709	0.557259	0.104924	-0.349182	0.234408	0.306653	-0.22271	0.00810328	CTRL	LT188012RL_CTRL	CTRL_32
0.0877364	0.0469057	0.0687081	0.286799	0.170562	-0.108299	-0.23012	-0.12051	-0.0113406	0.376924	0.443418	0.352408	0.341053	0.23569	0.412103	CTRL	LT003990RU_CTRL	CTRL_33
-0.139264	-1.17459	0.559508	-0.0264009	-0.126938	0.554701	1.30938	0.55779	0.559659	-0.0696761	-0.794282	0.161008	0.505753	0.56619	0.203303	CTRL	LT010012LU_CTRL	CTRL_34
-0.0326636	-0.194894	0.0342081	0.302199	0.109862	0.345101	0.0528803	0.35029	-0.227841	0.163924	0.154418	0.248808	0.359853	0.76189	0.243603	CTRL	LT023631RU_CTRL	CTRL_35
-0.316664	-0.582794	0.0763081	0.182299	-0.0163379	0.111601	-0.10742	-0.21381	-0.333141	0.112124	0.288218	0.450508	0.0149534	0.40969	-0.0135967	CTRL	LT044225RL_CTRL	CTRL_36
0.186836	0.681506	-0.0606919	0.0242991	0.194762	-0.0912994	-0.54232	-0.29721	-0.0031406	0.0483239	0.350618	0.0747084	-0.235347	0.0885899	-0.0737967	CTRL	LT046027RL_CTRL	CTRL_37
-0.180664	-0.399394	0.0284081	0.286399	-0.210738	-0.278999	0.15308	-0.23501	-0.0017406	0.103724	0.533418	0.379408	0.110353	0.62879	0.215303	CTRL	LT055745RU_CTRL	CTRL_38
-0.100164	0.142706	0.122408	-0.0134009	-0.100938	0.563901	-0.47352	0.62589	-0.0122406	0.225024	-0.0144821	0.179708	0.374653	0.38269	0.0419033	CTRL	LT058156LU_CTRL	CTRL_39
-0.0527636	0.0710057	0.0800081	-0.0066009	0.0918621	0.398001	-0.33402	0.44759	-0.132441	0.159524	0.0350179	-0.134192	-0.0197466	0.16089	0.188903	CTRL	LT075094LU_CTRL	CTRL_40
0.190436	0.0979057	0.357608	0.0207991	-0.0221379	0.0010006	1.06098	0.18899	0.964659	0.264424	0.398818	0.477908	0.678453	0.38399	0.669103	CTRL	LT077800RU_CTRL	CTRL_41
0.0736364	0.334806	-0.00359194	0.112999	0.124262	0.121201	-0.13472	0.43469	0.197959	1.01172	0.765418	0.598708	0.945553	0.0621899	0.683403	CTRL	LT089451RU_CTRL	CTRL_42
0.110736	0.446806	0.138608	0.308599	-0.0959379	0.507301	-0.52812	0.28059	0.137059	0.701124	0.839118	0.641708	0.431153	0.0798899	0.495703	CTRL	LT115840LL_CTRL	CTRL_43
-0.000963582	-0.212194	-0.145392	0.0491991	0.0430621	-0.252399	-0.22232	0.23319	-0.0785406	-0.127976	-0.216482	-0.0207916	-0.219547	0.14829	-0.0445967	CTRL	LT120371LL_CTRL	CTRL_44
-0.445364	-0.253494	-0.559892	0.258699	0.169662	-0.437899	-0.28052	-0.0786101	-0.420541	-0.891976	-0.379982	-0.0804916	-0.594147	0.12789	-0.111297	CTRL	LT132314LI_CTRL	CTRL_45
-0.0189636	0.631906	0.0471081	0.175099	0.135462	-0.134199	-0.29372	0.0751899	-0.159941	0.181224	0.191618	0.343408	0.0991534	0.52759	-0.0731967	CTRL	LT141224LL_CTRL	CTRL_46
0.251536	0.0683057	0.254108	0.129999	-0.104638	-0.109999	0.38468	-0.0769101	0.661559	0.516024	-0.182682	0.107208	0.744753	0.0753899	0.398603	CTRL	LT141870LU_CTRL	CTRL_47
0.237336	-0.260294	0.244608	0.0282991	0.0518621	0.595801	0.17798	0.61769	0.292259	0.527624	0.798418	0.494208	0.252853	-0.0298101	0.475603	CTRL	LT148286LL_CTRL	CTRL_48
-0.0923636	0.189106	0.0175081	0.202499	0.00496209	0.428701	-0.37552	0.33059	0.0298594	0.687524	0.424818	0.349808	0.596053	0.0176899	0.448103	CTRL	LT163513RL_CTRL	CTRL_49
-0.163464	-0.0597943	0.207708	0.208199	0.181462	0.319101	-0.24002	-0.0523101	0.154159	0.179124	0.548818	0.531508	0.494053	0.24249	0.101203	CTRL	LT177521RU_CTRL	CTRL_50
0.287136	-0.512094	0.722308	0.225499	-0.489238	0.244101	1.63768	0.26329	0.793859	0.261824	-0.544782	1.71291	0.714853	0.32319	0.517803	CTRL	LT178307RU_CTRL	CTRL_51
0.246236	0.128906	0.343108	0.103599	-0.141338	-0.0553994	0.0498803	-0.32411	0.578159	0.413624	0.460018	0.0854084	0.411453	0.0287899	0.308903	CTRL	LT198741LU_CTRL	CTRL_52
-0.256064	0.179306	0.194708	-0.0294009	0.0631621	0.316901	0.12778	0.25369	0.126259	0.0250239	0.0136179	0.321408	0.415053	-0.0515101	0.333603	CTRL	LT280560LU_CTRL	CTRL_53
-0.220864	0.0159057	0.0951081	0.189999	0.104662	-0.493299	0.55708	0.00648985	0.106059	-0.167376	0.264818	0.648108	0.419453	0.41849	0.231903	CTRL	LT280646RU_CTRL	CTRL_54
-0.0777636	0.354706	0.213208	-0.0219009	0.109262	-0.383799	0.63448	0.10789	0.789059	0.290624	0.358218	0.331708	1.15225	0.30659	0.373703	CTRL	LT286300LU_CTRL	CTRL_55
-0.126164	0.212806	0.129608	0.260999	-0.0854379	-0.426599	-0.12852	-0.23161	0.706359	0.594924	0.638118	0.490408	0.721853	0.42529	0.143203	CTRL	LT013011LU_CTRL	CTRL_56
-0.0399636	0.375906	0.151108	0.133599	0.00566209	0.235701	-0.36292	-0.39831	-0.388341	-0.0167761	0.225718	0.527208	-0.0450466	0.0210899	-0.00819672	CTRL	LT017811RM_CTRL	CTRL_57
-0.0571636	0.158606	-0.253692	0.192299	0.169762	0.226801	-0.33402	0.12259	-0.178441	0.0992239	0.378518	0.768708	0.160753	-0.18501	0.272403	CTRL	LT022271LU_CTRL	CTRL_58
0.0469364	-0.103994	0.237408	-0.0180009	-0.0143379	0.0154006	0.47588	0.00678985	0.377659	0.470424	-0.390482	0.198608	0.665353	-0.0407101	0.462003	CTRL	LT058319LU_CTRL	CTRL_59
-0.264564	0.326406	-0.233492	0.196399	0.0854621	0.0350006	-0.0807197	0.14069	-0.173241	0.790624	0.686718	1.11781	0.774653	0.0620899	0.288003	CTRL	LT078347LL_CTRL	CTRL_60
-0.0683636	0.349506	0.151608	0.272199	-0.0465379	-0.0269994	0.0412803	0.0973899	0.287059	0.625024	0.847018	0.446308	0.760753	0.26629	0.467003	CTRL	LT079487LL_CTRL	CTRL_61
-0.102664	-0.0103943	-0.188792	0.307799	0.155962	-0.327599	-0.0133197	-0.17981	-0.175841	0.195224	0.190318	0.184208	0.401753	0.21109	-0.0804967	CTRL	LT081282RM_CTRL	CTRL_62
0.336636	-0.186394	0.434408	0.480999	0.177062	1.257	-0.0586197	0.0727899	0.350459	0.634724	0.517618	-0.0981916	0.747053	0.29729	0.501503	CTRL	LT093297LU_CTRL	CTRL_63
-0.147164	-0.104894	0.123108	0.132299	-0.00073791	0.460301	-0.45762	0.23429	0.192059	0.343224	0.362918	-0.156492	0.261753	0.0444899	0.137403	CTRL	LT102131RL_CTRL	CTRL_64
0.137736	0.0468057	0.0181081	-0.0502009	-0.00813791	-0.0810994	-0.22432	-0.0968101	0.457059	0.195224	0.283518	0.458208	-0.334447	-0.33401	0.0502033	CTRL	LT119682RL_CTRL	CTRL_65
0.164136	0.296106	0.0811081	0.266499	-0.0617379	-0.327299	0.18128	0.20499	0.405359	0.119124	0.552118	-0.262592	-0.286447	-0.16341	0.254503	CTRL	LT139649RU_CTRL	CTRL_66
0.773636	-0.423994	0.163708	0.586799	0.121962	1.3084	0.17038	-0.13241	0.483559	0.526924	0.812618	-0.155092	1.02055	0.80329	-0.205597	CTRL	LT142159RU_CTRL	CTRL_67
-0.371964	-0.496994	-0.163292	0.258499	-0.370638	-0.469799	0.62378	-0.37301	-0.598441	-0.478576	-0.240482	1.07641	-0.256247	0.63159	-1.0408	CTRL	LT145196LU_CTRL	CTRL_68
-0.574364	-0.251494	-0.486292	0.265499	-0.0498379	-0.431899	-0.26572	0.0643899	-0.683641	-1.27218	-0.476182	-0.223392	-1.25715	-0.52931	-0.395297	CTRL	LT156171LL_CTRL	CTRL_69
0.292536	0.00390567	0.367508	0.276099	-0.274438	1.189	0.56598	0.32899	0.688059	0.621424	0.728018	0.307208	0.713553	0.53039	0.471403	CTRL	LT156481LL_CTRL	CTRL_70
-0.202164	0.152806	0.307308	0.379599	-0.157738	-0.0854994	0.18168	0.13529	-0.0725406	0.272324	0.411818	0.333208	0.504653	0.68819	-0.231397	CTRL	LT159753LL_CTRL	CTRL_71
-0.0732636	0.246406	0.0146081	0.313099	0.161462	-0.213299	-0.50362	-0.14141	-0.114541	0.536824	0.234418	0.547308	0.246753	0.20399	0.238403	CTRL	LT166240RM_CTRL	CTRL_72
0.161536	0.208406	0.0588081	0.0323991	0.0618621	0.0860006	-0.0663197	0.41779	-0.0154406	0.476124	0.856618	0.306208	-0.144147	-0.16641	0.480703	CTRL	LT171097RL_CTRL	CTRL_73
-0.272764	-0.191694	-0.443192	-0.0458009	-0.123738	0.0682006	-0.0150197	0.56219	0.191759	0.0447239	-0.107982	-0.182092	0.0153534	-0.25001	0.0247033	CTRL	LT173597LL_CTRL	CTRL_74
-0.154164	0.218506	0.184408	0.389099	0.0296621	0.997501	-1.03122	-0.11181	0.0160594	0.313524	0.935118	0.705508	-0.114247	0.0126899	-0.114897	CTRL	LT180102RL_CTRL	CTRL_75
0.0112364	0.113206	0.0994081	-0.0917009	0.00886209	-0.645099	0.0478803	-0.17121	0.442959	0.370924	0.731518	0.0131084	0.464853	0.19569	0.161003	CTRL	LT190870RU_CTRL	CTRL_76
0.0348364	0.329106	-0.0326919	-0.143001	0.0763621	0.466401	-0.36212	0.27659	0.0602594	0.554024	0.911518	-0.00629164	0.478053	0.38409	0.173403	CTRL	LT195484RU_CTRL	CTRL_77
-0.546564	-0.228094	0.0333081	0.414199	-0.220938	-0.787099	0.0307803	-0.58861	0.262059	0.00152388	0.0347179	-0.00459164	-0.109447	-0.18991	0.360703	CTRL	LT197821RL_CTRL	CTRL_78
-0.0762636	-0.245994	-0.358792	-0.140301	0.162262	0.140301	0.41178	-0.14301	-0.554441	0.134624	0.326118	0.0310084	0.119653	0.40819	0.0192033	CTRL	LT221983RM_CTRL	CTRL_79
-0.0147636	-0.408794	0.489908	0.305199	-0.163038	0.267101	0.32818	-0.25351	0.243559	0.139624	0.289818	0.303208	0.336753	0.14269	0.776803	CTRL	LT232107RU_CTRL	CTRL_80
0.0384364	0.265906	-0.191692	-0.0212009	-0.170738	0.441001	0.37258	0.56109	0.576659	0.789624	1.21132	0.837608	0.782653	-0.28641	0.372503	CTRL	LT234755LL_CTRL	CTRL_81
0.207536	0.726706	0.543708	-0.191301	0.0176621	0.588101	0.0512803	-0.0549101	0.165459	0.154124	1.11592	0.812808	0.0727534	0.55109	-0.123397	CTRL	LT236557RL_CTRL	CTRL_82
-0.252164	-0.0691943	0.180908	0.220099	0.0108621	0.583701	0.21498	0.57239	0.313359	0.291124	0.675018	0.151708	0.846853	0.42909	0.333303	CTRL	LT241811LL_CTRL	CTRL_83
0.157036	0.0829057	0.501908	-0.0672009	-0.177538	0.240701	0.86468	0.18869	1.15636	0.274424	1.07542	0.138908	0.312653	-0.0346101	0.408103	CTRL	LT246349LU_CTRL	CTRL_84
-0.148264	0.423406	0.0991081	0.251599	-0.164638	-0.0097994	-0.51582	-0.43861	0.0282594	0.364424	0.226218	0.674208	-0.176847	0.78959	-0.152997	CTRL	LT246774RM_CTRL	CTRL_85
-0.0338636	0.529006	-0.0679919	0.258099	-0.157338	-0.590699	0.0017803	-0.52801	0.395459	0.420224	0.437918	0.440208	0.400653	-0.0126101	0.375403	CTRL	LT247728RL_CTRL	CTRL_86
-0.276164	-0.428894	-0.108892	-0.0070009	-0.0208379	-0.139799	-0.56772	0.21679	-0.382341	-0.158676	-0.0675821	0.335608	-0.0486466	0.42629	0.0129033	CTRL	LT256221LL_CTRL	CTRL_87
-0.0818636	0.0600057	0.200408	-0.0085009	0.127862	0.554101	0.16828	0.53729	0.0910594	0.399524	0.998318	0.605408	0.478153	0.30319	0.463003	CTRL	LT256920RU_CTRL	CTRL_88
-0.116064	0.345506	0.371408	0.151599	0.0138621	0.0078006	0.0823803	0.18029	0.211359	0.525424	0.361318	0.207808	0.876353	0.24449	0.395403	CTRL	LT270821RU_CTRL	CTRL_89
-0.231664	0.319806	0.260608	0.157299	-0.222538	-0.137299	-0.35692	-0.36441	0.363759	0.276824	0.216318	0.241408	0.241753	0.46259	-0.0324967	CTRL	LT285031LU_CTRL	CTRL_90
0.0937364	0.0745057	0.459208	0.0982991	0.281862	0.493201	-0.0967197	0.23609	0.154959	0.381924	0.573418	-0.179992	0.578953	0.00248985	0.528003	CTRL	LT290677RU_CTRL	CTRL_91
-0.244964	-0.497794	-0.146992	-0.121301	-0.225238	0.277301	-0.23062	0.32109	-0.308941	-0.734276	-0.685782	-0.670792	-1.19045	-0.20951	-0.263797	IPF	LT000216LL_ILD_IPF	IPF_1
-0.0373636	-0.396894	0.202808	-0.380501	0.0536621	-0.0951994	0.52608	-0.19091	0.173259	-0.512676	-0.447982	-0.284692	0.0576534	0.36759	0.0282033	IPF	LT001600RL_ILD_IPF	IPF_2
0.314636	0.602306	0.0110081	-0.342501	0.0176621	-0.651299	0.60638	-0.53811	-0.546741	-0.797076	-0.891382	-0.0576916	-0.948647	0.0797899	-1.051	IPF	LT004173LL_ILD_IPF	IPF_3
-0.185664	0.292006	0.331208	0.161399	0.00026209	0.133701	-0.38102	0.44459	-0.0609406	0.449124	0.132718	0.818708	0.619753	0.21529	0.494603	IPF	LT006946RM_ILD_IPF	IPF_4
-0.406664	-0.287694	-0.0277919	0.297799	-0.124338	-0.0591994	-0.53922	-0.30181	-0.133641	-0.289876	0.0731179	-0.192292	-0.505747	-0.0498101	-0.205597	IPF	LT012933RL_ILD_IPF	IPF_5
-0.316564	0.0357057	0.00600806	0.214799	-0.347638	-0.0094994	-0.25012	-0.0663101	-0.330141	-0.470676	-0.308882	-0.0715916	-0.500047	-0.15761	-0.646797	IPF	LT017533RM_ILD_IPF	IPF_6
-0.0811636	0.236906	-0.249992	-0.0873009	-0.0405379	-1.3086	0.30408	-0.69651	-0.0683406	-0.258176	0.0455179	0.485508	-0.760047	-0.18461	-0.0281967	IPF	LT019699RL_ILD_IPF	IPF_7
-0.266564	-0.377694	-0.0870919	-0.0866009	-0.0777379	-0.411299	-0.66862	0.10499	-0.180541	0.0426239	-0.206582	-0.0993916	0.0273534	0.49019	-0.326197	IPF	LT020259LL_ILD_IPF	IPF_8
0.00723642	-0.508394	0.0123081	0.0478991	-0.171038	-0.0051994	0.79068	-0.42301	0.164259	-0.0456761	-0.562782	0.329308	-0.0249466	0.0404899	0.306003	IPF	LT022251RL_ILD_IPF	IPF_9
-0.0532636	0.121706	-0.117292	-0.160701	-0.0731379	-0.873999	0.61158	-0.22891	0.0911594	-1.15138	-1.32038	-0.689692	-1.31975	-0.97521	-0.494097	IPF	LT022562LL_ILD_IPF	IPF_10
0.000836418	0.142006	-0.0872919	0.107899	-0.0147379	0.243201	-0.51262	0.25189	0.000659403	0.347024	-0.114982	0.401008	0.254453	0.13139	0.0828033	IPF	LT026534RL_ILD_IPF	IPF_11
-0.0425636	-0.0781943	0.128008	0.225799	-0.202338	-0.0205994	-0.36332	-0.92291	-0.0542406	-0.277176	-0.222682	-0.448992	-0.503247	-0.10881	0.0635033	IPF	LT036383LL_ILD_IPF	IPF_12
0.493736	-0.0248943	-0.429292	-0.284401	0.181262	0.177801	-0.37282	-0.57081	-0.0965406	-0.288776	-0.173282	-1.12079	-0.795647	-0.77571	-0.0587967	IPF	LT039091RL_ILD_IPF	IPF_13
0.704536	0.463806	-0.200792	-0.153401	0.187862	0.148401	-0.64742	-0.44171	0.211559	0.300224	-0.0572821	-0.819092	-0.814347	-0.37291	-0.0490967	IPF	LT041723RL_ILD_IPF	IPF_14
-0.0971636	-0.321494	-0.0213919	0.110799	-0.0921379	-0.121999	-0.0349197	-0.17401	-0.194741	-0.404076	-0.0954821	-0.343792	-1.01025	-0.39281	-0.0578967	IPF	LT046539RL_ILD_IPF	IPF_15
-0.141264	-0.0118943	-0.285392	-0.137601	-0.232438	-1.6159	0.0795803	-0.12031	-0.512641	-1.39838	-0.954582	-0.270092	-0.997047	-0.36271	-0.693397	IPF	LT047152LL_ILD_IPF	IPF_16
0.381636	0.200406	0.240208	-0.510701	-0.0213379	-0.265399	0.75398	-0.53331	-0.402841	-0.478176	-0.999782	-0.185392	-0.198047	0.42529	-0.871697	IPF	LT056464LL_ILD_IPF	IPF_17
-0.398864	-0.295094	0.196608	0.208299	-0.165238	0.0924006	-0.41222	-0.12631	-0.287241	-0.434576	-0.698882	0.0780084	-0.609747	-0.35431	-0.440597	IPF	LT059721LU_ILD_IPF	IPF_18
0.423136	1.26951	-0.432292	-0.322601	-0.374638	-1.0359	0.0022803	-0.97551	0.129759	-0.364476	-0.315582	-1.31869	-0.653247	0.0737899	-0.0992967	IPF	LT061106RL_ILD_IPF	IPF_19
0.0115364	-0.0690943	-0.0375919	-0.0295009	0.00846209	-0.759299	0.15198	-0.72511	0.185859	-0.245776	0.0720179	-0.552992	-0.631547	-0.86451	-0.231597	IPF	LT063974LL_ILD_IPF	IPF_20
0.256236	-0.177894	0.410208	-0.385701	0.0451621	-0.0418994	0.51688	-0.55531	-0.0449406	-0.301376	-0.922682	-0.734792	-0.501647	-0.20231	-0.196097	IPF	LT067836RL_ILD_IPF	IPF_21
-0.121364	-0.190094	0.148108	-0.0510009	-0.175638	-0.228099	-0.43742	-0.18831	-0.170241	-0.482376	-0.270782	-0.413192	-0.374147	-0.29681	-0.324597	IPF	LT069585RL_ILD_IPF	IPF_22
-0.276864	-0.297094	0.224408	-0.142301	-0.0796379	-0.179699	0.69448	0.0940899	0.210059	-0.988076	-0.965582	-0.637192	-0.518747	-0.25041	-0.768097	IPF	LT071706RL_ILD_IPF	IPF_23
-0.141464	-0.102594	0.0996081	-0.0363009	-0.0610379	0.704501	-0.0908197	0.39459	-0.109541	0.135824	-0.324182	0.310508	0.664453	0.24539	-0.171097	IPF	LT076421LL_ILD_IPF	IPF_24
0.00913642	-0.198894	-0.0375919	0.0755991	-0.0650379	-0.185099	-0.55172	0.00318985	-0.0536406	-0.0259761	-0.826682	-0.551092	-0.382947	-0.37371	-0.104997	IPF	LT077264RU_ILD_IPF	IPF_25
0.00453642	0.0186057	0.00390806	-0.0647009	0.216362	0.000700597	-0.0961197	-0.30251	-0.224541	-0.341976	-0.592582	-0.550892	-0.732547	0.0360899	-0.425697	IPF	LT080750LL_ILD_IPF	IPF_26
-0.266264	0.0496057	0.0299081	-0.235301	0.289762	-0.379999	-0.13032	-0.31861	-0.210841	-0.542776	-0.535982	-0.585892	-0.103847	-0.54801	-0.260897	IPF	LT080836RL_ILD_IPF	IPF_27
0.469236	0.510006	-0.673692	-0.262601	-0.123438	-0.450799	0.10768	-0.75531	0.444659	-0.234376	-0.492782	-1.99609	-1.60925	-0.84191	0.0556033	IPF	LT087826LL_ILD_IPF	IPF_28
-0.157264	0.526806	-0.118192	0.0342991	-0.0960379	-0.182299	-0.0464197	-0.40001	-0.624141	-0.649276	-0.352982	-0.136992	-0.524247	0.37799	-0.521597	IPF	LT091552LL_ILD_IPF	IPF_29
0.189036	0.408806	-0.301392	-0.0827009	-0.00633791	-0.281499	-0.73722	-0.36191	-0.614741	-0.480176	-0.429982	-0.706892	-0.917947	-0.29801	-0.430097	IPF	LT092669LU_ILD_IPF	IPF_30
0.0544364	0.0535057	-0.160192	0.214999	0.202762	-0.0469994	0.0313803	0.33619	-0.486841	0.343824	-0.100682	0.614108	-0.279247	0.32159	0.331903	IPF	LT094217RM_ILD_IPF	IPF_31
0.532236	0.190906	-0.462092	-0.473101	0.0714621	-0.484099	-0.39132	-0.35291	-0.464841	-0.519576	-0.750482	-0.511492	-1.37185	-0.98771	-0.644897	IPF	LT098394RL_ILD_IPF	IPF_32
-0.243164	0.221006	0.430508	0.0837991	0.0337621	0.492301	0.19688	0.33939	-0.122341	-0.302476	0.0307179	0.124808	0.157353	0.40059	0.0331033	IPF	LT100821RL_ILD_IPF	IPF_33
0.0449364	-0.363094	0.0357081	-0.0954009	-0.344538	-0.441599	0.63608	0.19139	0.458659	-0.336576	-0.752682	-0.0418916	-0.385547	-0.0547101	0.110503	IPF	LT102695LL_ILD_IPF	IPF_34
0.428636	0.102406	-0.746092	-0.0970009	-0.194838	-0.520399	0.25348	-1.07901	0.405159	-0.113476	-0.00798209	-1.30069	-1.79735	-0.98081	0.0201033	IPF	LT103266RU_ILD_IPF	IPF_35
-0.0304636	-0.751894	0.347508	-0.182801	-0.400538	0.131901	1.22338	-0.22061	-0.117741	-0.624876	-0.864082	-0.760992	-0.406147	0.0451899	0.256403	IPF	LT116004RL_ILD_IPF	IPF_36
0.120936	-0.269294	0.201908	-0.257201	-0.138038	-0.0477994	0.93608	-0.74611	-0.347441	-0.727976	-1.08658	-0.571792	-1.24465	-0.32771	-0.264497	IPF	LT123131RL_ILD_IPF	IPF_37
-0.494264	-0.350194	-0.0930919	-0.0622009	-0.101538	0.188701	-0.38092	0.50609	-0.715641	-0.818876	-1.28668	-0.779892	-0.463947	-0.43671	-0.703097	IPF	LT123552RL_ILD_IPF	IPF_38
-0.214864	-0.235294	-0.0920919	-0.0786009	0.0911621	0.560701	-0.50612	0.0347899	-0.364241	-0.363676	-0.825682	-0.248092	-0.533747	0.0673899	-0.212497	IPF	LT124161RL_ILD_IPF	IPF_39
-0.344364	-0.866494	-0.624992	-0.0688009	-0.224538	-0.436699	0.0850803	0.0316899	-0.467541	-0.300176	-0.502082	0.351608	-0.226547	0.44739	0.00800328	IPF	LT128191LL_ILD_IPF	IPF_40
0.131836	0.147206	-0.186892	0.0430991	0.0911621	0.788601	-0.18882	0.0397899	-0.0572406	0.119524	0.0335179	-0.657792	0.177953	0.49799	-0.241397	IPF	LT130603LL_ILD_IPF	IPF_41
-0.423364	-0.599994	-0.125192	-0.217801	-0.105938	-0.0376994	-0.12532	0.0406899	-0.377941	-0.829976	-1.02848	-0.482392	-0.508547	-0.22091	-0.440797	IPF	LT130861RU_ILD_IPF	IPF_42
-0.228264	-0.0506943	-0.0252919	-0.351901	-0.150938	0.0035006	-0.17152	-0.23131	-0.602741	-0.492976	-0.561882	-0.326192	-0.486947	0.51419	-0.631997	IPF	LT134279LL_ILD_IPF	IPF_43
0.0645364	0.0460057	0.0477081	0.0616991	-0.0273379	0.0394006	-0.33982	0.21779	-0.0175406	-0.00107612	0.297518	-0.000991642	-0.282047	-0.45151	0.309403	IPF	LT134776LL_ILD_IPF	IPF_44
-0.321264	-0.415994	-0.413692	0.0936991	-0.0471379	-0.150999	-1.10822	0.38919	-0.548141	-0.455076	-0.479482	-0.532392	-0.506747	-1.91931	-0.842797	IPF	LT134829RL_ILD_IPF	IPF_45
-0.147764	0.341806	0.242708	0.219699	-0.0697379	-0.423099	0.10678	-0.29501	-0.303241	-0.368576	-0.309582	0.378608	0.0185534	0.67479	-0.137697	IPF	LT135390LL_ILD_IPF	IPF_46
0.571636	0.364606	0.165708	-0.616201	0.123762	0.691301	0.66588	-0.56291	-0.307941	-0.534676	-0.685182	0.201608	-0.709447	0.32859	-0.750197	IPF	LT137431RL_ILD_IPF	IPF_47
-0.178464	-0.116994	0.448308	0.221899	-0.178538	-0.166299	-0.10092	-0.16851	-0.420241	-0.389776	-0.242482	0.0348084	-0.120747	0.25999	-0.370797	IPF	LT143944LL_ILD_IPF	IPF_48
-0.0856636	-0.424994	-0.283692	-0.0449009	-0.00403791	0.443401	-0.54662	0.14139	-0.419041	-0.538176	-0.675282	-0.671192	-0.591047	0.24919	-0.726697	IPF	LT148511LU_ILD_IPF	IPF_49
-0.187764	-0.211994	0.202708	0.270299	-0.210538	0.448301	-0.18742	0.57969	0.0437594	0.324924	0.504818	0.328808	0.553253	0.18989	0.228303	IPF	LT151513LL_ILD_IPF	IPF_50
0.388236	0.386606	-0.0861919	-0.464201	0.0469621	-0.216899	-0.0140197	-0.32381	-0.616441	-0.459276	-0.626782	-0.383392	-0.956547	-0.14901	-0.694697	IPF	LT156276RL_ILD_IPF	IPF_51
0.205236	0.0417057	-0.0229919	-0.126901	-0.00603791	-0.228399	-0.15462	-0.46071	-0.199241	-0.552276	-0.523282	-0.774292	-0.760747	-0.76041	-0.546897	IPF	LT157253RL_ILD_IPF	IPF_52
-0.283564	-0.357794	-0.0677919	0.0705991	-0.130338	-0.0200994	-0.0968197	0.58139	-0.318641	-0.399376	-0.901482	-0.485992	-0.259947	-0.24641	-0.199897	IPF	LT158795LL_ILD_IPF	IPF_53
0.387336	0.0731057	-0.447792	-0.130101	-0.00683791	-0.604999	-0.16692	-0.48631	-0.228541	-0.260476	-0.558782	-0.797692	-1.20155	-0.26821	-0.460997	IPF	LT161434RL_ILD_IPF	IPF_54
-0.145964	0.308306	0.196608	-0.160301	-0.211138	0.362901	-0.63572	0.0166899	-0.811241	-0.717276	-0.590882	-0.0729916	-0.649147	0.41309	-0.600497	IPF	LT162096RL_ILD_IPF	IPF_55
-0.419364	-0.00809433	-0.237592	-0.217701	-0.234338	0.332201	-0.29762	0.51929	-0.221241	-0.470076	-0.552282	-0.387892	-0.183647	-0.0724101	-0.551497	IPF	LT163384LL_ILD_IPF	IPF_56
-0.211864	0.402006	0.337908	-0.116101	0.0717621	0.354101	-0.38982	-0.38181	-1.06284	-0.683576	-1.09028	-0.394392	-0.707847	0.55879	-0.291897	IPF	LT165736LL_ILD_IPF	IPF_57
-0.111664	0.0185057	-0.0640919	-0.277301	-0.0797379	-0.214699	0.20528	-0.13651	-0.208841	-0.540576	-0.642582	-0.516292	-1.05235	-0.28361	-0.390697	IPF	LT166111RU_ILD_IPF	IPF_58
-0.154264	-0.337894	-0.434992	-0.179301	0.0108621	-0.0027994	-0.20462	-0.0291101	-0.857141	-0.974276	-0.985182	-0.534992	-1.06975	-0.30591	-0.473097	IPF	LT167906LL_ILD_IPF	IPF_59
0.335636	0.557806	0.199508	-0.0581009	0.0100621	0.132001	-0.39122	-0.41031	-0.686241	-0.0405761	0.113918	0.0883084	-0.455047	0.13429	-0.193397	IPF	LT173946RL_ILD_IPF	IPF_60
-0.264064	0.0451057	0.0347081	0.131299	-0.107138	0.0620006	-0.16582	0.0333899	-0.137341	-0.244376	-0.403982	-0.0220916	-0.139547	0.0603899	-0.0183967	IPF	LT175399RU_ILD_IPF	IPF_61
-0.374764	0.0541057	-0.135692	0.332699	-0.0432379	0.436801	0.10928	0.22599	-0.195641	0.190024	-0.464082	0.143808	0.211653	-0.48031	-0.0133967	IPF	LT178790LL_ILD_IPF	IPF_62
-0.125264	-0.150194	-0.236492	-0.0782009	0.209962	-0.0858994	0.12948	-0.23301	-0.232441	-0.193276	-0.537782	-0.649192	-0.340047	-0.48531	-0.122897	IPF	LT182636RU_ILD_IPF	IPF_63
0.171336	0.0484057	0.134808	-0.221501	-0.103138	-0.0928994	-0.29112	-0.35311	-0.316541	-0.543576	-0.966482	-0.833892	-0.952447	-0.67291	-0.197697	IPF	LT187987LL_ILD_IPF	IPF_64
-0.183264	-0.0444943	0.147508	-0.162301	-0.0929379	-0.171199	-0.11092	-0.49331	-0.423541	-0.556876	-0.428082	-0.146892	-0.814147	0.43619	-0.223797	IPF	LT188161LL_ILD_IPF	IPF_65
0.00373642	-0.572294	0.559308	-0.296301	-0.197838	0.276601	1.32008	-0.23771	0.329559	-0.411376	-1.40368	-0.463792	-0.294347	-0.44061	-0.397097	IPF	LT188524RL_ILD_IPF	IPF_66
-0.00116358	0.0620057	0.180208	-0.0796009	0.141562	0.836601	-0.0139197	0.0596899	-0.268341	0.0630239	-0.0949821	0.0764084	0.505053	-0.24181	-0.0902967	IPF	LT191618LU_ILD_IPF	IPF_67
-0.255464	-0.0895943	0.335508	0.223499	-0.126338	0.214001	-0.21182	-0.10711	-0.525541	-0.470776	-0.618882	-0.288592	-0.159447	0.25299	-0.0357967	IPF	LT191675RL_ILD_IPF	IPF_68
-0.136364	-0.0162943	0.0958081	0.138199	-0.162338	-0.620099	0.17628	-0.41731	-0.0128406	-0.338676	-0.275482	0.322708	-0.258547	0.46679	0.0822033	IPF	LT196309RU_ILD_IPF	IPF_69
-0.0591636	-0.220194	0.186408	0.0621991	-0.144838	0.997501	0.0300803	0.0550899	-0.318041	-0.311076	-0.859482	-0.313992	-0.380047	-0.46291	0.0520033	IPF	LT201348LL_ILD_IPF	IPF_70
0.316136	-0.187394	0.455008	-0.179301	0.121362	0.139301	0.82668	-0.43361	-0.657141	0.150724	-0.887482	-0.0136916	-0.0837466	0.69159	0.126903	IPF	LT205601LL_ILD_IPF	IPF_71
0.172536	0.210606	0.0975081	0.0970991	-0.0723379	-0.186599	-0.77202	-0.37871	-0.553541	0.135524	-0.477782	-0.00579164	-0.543747	-0.24011	-0.0657967	IPF	LT206005RL_ILD_IPF	IPF_72
-0.124664	-0.0862943	0.0940081	0.162299	0.0553621	0.0921006	-0.0904197	-0.0713101	-0.292141	-0.620676	-0.288482	-0.514592	-0.693647	-0.51711	-0.131497	IPF	LT207073RU_ILD_IPF	IPF_73
0.230236	0.500906	-0.194392	-0.277301	0.0356621	-0.371399	-0.20942	-0.75351	-0.419241	-0.333976	-0.348682	-0.266092	-0.925147	-0.74871	-0.343697	IPF	LT211379RL_ILD_IPF	IPF_74
0.0308364	-0.229994	0.0644081	-0.165501	-0.133138	-0.328399	-0.0567197	-0.16091	0.0261594	-0.320776	-0.491082	-0.406392	-0.572747	-0.41331	-0.141997	IPF	LT220661RL_ILD_IPF	IPF_75
-0.250464	0.679006	0.449308	-0.164101	-0.201038	-0.918099	0.93888	-0.95641	0.588059	-0.301876	-0.304882	-0.153892	0.315353	0.80789	0.0722033	IPF	LT221381RL_ILD_IPF	IPF_76
0.331836	-0.527694	0.215308	0.550299	-0.131238	1.298	-0.17362	-0.0115101	-0.181941	0.246224	-0.321882	0.0576084	0.0651534	0.17179	-0.359897	IPF	LT221687RM_ILD_IPF	IPF_77
-0.110964	0.330306	-0.0974919	-0.0032009	-0.402838	-0.416599	0.21358	-0.52681	-0.586641	-0.702676	-0.937082	-0.310692	-0.957047	0.0455899	-0.503297	IPF	LT221782LL_ILD_IPF	IPF_78
-0.272264	-0.180694	-0.0609919	-0.0951009	-0.0641379	-0.215699	-0.24832	-0.36951	-0.786041	-0.416276	-0.854882	-0.286192	-1.14045	-0.34191	-0.311797	IPF	LT223474RM_ILD_IPF	IPF_79
-0.385264	-0.514494	-0.0493919	0.313499	-0.259038	-0.399699	-0.63802	-0.0677101	-0.215141	-0.571676	-0.476582	-0.594192	-0.195447	0.0713899	0.0982033	IPF	LT228897LL_ILD_IPF	IPF_80
0.285936	0.605306	0.390408	-0.153801	-0.203238	0.228801	-0.41482	-0.74751	-0.685341	-0.477576	-0.391982	-0.260892	-0.403947	0.93039	-0.213097	IPF	LT231373LU_ILD_IPF	IPF_81
-0.312264	-0.447394	0.0281081	-0.0090009	-0.206138	0.430101	-0.16362	0.22219	-0.125541	-0.323276	-0.670982	-0.443992	0.146153	0.23919	-0.407997	IPF	LT232073LU_ILD_IPF	IPF_82
0.215936	0.617406	0.295008	-0.0604009	0.0539621	-0.0231994	-0.26312	-0.72631	-0.0258406	-0.333376	-0.233382	-0.324592	-0.741747	-0.18571	-0.471697	IPF	LT235441RL_ILD_IPF	IPF_83
-0.157864	-0.273394	0.240208	0.124199	0.123862	0.326201	-0.28142	0.10049	-0.317741	-0.528376	-0.0734821	-0.377192	-0.0477466	-0.51121	-0.383397	IPF	LT236045LL_ILD_IPF	IPF_84
-0.00456358	0.160706	0.0951081	0.0704991	0.0652621	0.686401	-0.81812	0.18679	-0.0657406	0.398124	-0.0646821	0.0421084	0.0328534	-0.23471	0.385803	IPF	LT242161RL_ILD_IPF	IPF_85
0.0187364	0.108306	-0.00139194	0.242399	0.0668621	0.322201	-0.12162	0.27949	-0.177641	0.237024	0.398818	0.206308	-0.0655466	0.0710899	0.407603	IPF	LT249481LU_ILD_IPF	IPF_86
-0.162264	0.167306	-0.301592	0.117499	-0.0402379	-0.0721994	-0.45462	0.0273899	0.0082594	-0.999376	-0.112782	-0.302392	-1.03635	-0.46851	-0.00429672	IPF	LT253677RL_ILD_IPF	IPF_87
0.0589364	0.189606	0.172608	0.229899	0.0414621	0.0307006	-0.0221197	0.0341899	-0.198441	0.178724	-0.394582	0.549808	0.128053	0.0383899	-0.0289967	IPF	LT258372RL_ILD_IPF	IPF_88
0.0107364	0.145106	-0.146592	-0.0068009	0.0760621	-0.145899	-0.25602	-0.29641	-0.0041406	-0.0144761	0.0802179	-0.116192	0.0706534	0.16189	-0.376697	IPF	LT264690LU_ILD_IPF	IPF_89
-0.284564	-0.350494	0.179008	0.0304991	0.0244621	0.194501	0.14858	-0.0814101	-0.452341	-0.171576	-0.531482	-0.258492	-0.405947	0.15519	-0.176097	IPF	LT266802RL_ILD_IPF	IPF_90
0.486636	0.206906	-0.569492	-0.287301	-0.177638	-0.281999	-0.0099197	-0.92641	-0.239641	-0.650176	-0.605282	-0.876792	-1.73155	-0.16241	-0.142197	IPF	LT266817LL_ILD_IPF	IPF_91
0.0278364	-0.330694	0.00990806	0.0412991	0.163862	0.399301	-0.58872	0.0246899	-0.0924406	0.246724	-0.150182	-0.786392	0.185953	-0.24551	-0.121897	IPF	LT268509LU_ILD_IPF	IPF_92
-0.338064	0.00670567	0.177508	-0.150301	0.0243621	0.346401	-0.30452	-0.34211	-0.335541	-0.467276	-0.111182	-0.0537916	-0.652247	0.15119	-0.302797	IPF	LT279828RU_ILD_IPF	IPF_93
-0.335164	0.262406	0.165908	0.340099	-0.257438	-0.187499	-0.30952	-0.79471	-0.0877406	-0.494176	-0.622382	0.213508	-0.654947	-0.21951	-0.536997	IPF	LT280282RL_ILD_IPF	IPF_94
-0.331564	0.0507057	-0.103792	-0.260401	-0.162438	0.620901	-0.0639197	0.0632899	-0.227141	-0.191876	-0.402982	-0.355092	-0.602947	-0.16151	-0.0321967	IPF	LT282601LL_ILD_IPF	IPF_95
0.354836	0.539506	-0.356992	-0.660801	0.0515621	0.0819006	-0.55362	-0.26011	0.0326594	-0.107076	-0.247582	-1.49799	-0.776547	-0.0946101	-0.533497	IPF	LT287158LU_ILD_IPF	IPF_96
0.173736	0.148506	0.174408	-0.243401	-0.290138	-0.445799	0.52278	-0.90161	0.117759	-0.641076	-0.647882	0.229308	-1.10115	0.21919	-0.373497	IPF	LT287196LL_ILD_IPF	IPF_97
-0.223664	-0.162294	-0.310592	-0.0832009	-0.103838	0.198301	-0.32462	0.32339	-0.454541	-0.531376	-0.705882	-0.562592	-0.943147	-0.76911	-0.206097	IPF	LT295133LL_ILD_IPF	IPF_98
0.0777364	0.148206	0.00020806	0.0324991	-0.0433379	0.357501	-0.38262	0.13789	0.0274594	0.348624	0.470118	0.504908	0.163953	0.32209	0.486203	IPF	LT295717RL_ILD_IPF	IPF_99
0.508636	0.260506	-0.101192	0.106299	0.200062	0.784101	-0.41412	0.11039	0.161359	0.715324	0.529418	0.144808	0.521753	0.22799	0.465203	IPF	LT297451LU_ILD_IPF	IPF_100

## Sheet: Fig 1e
%DLCO	STK4 (MST1)	LATS2	WWC1	WWC3	MMP7	MUC16
78	10.0744	10.2146	11.8409	11.2448	10.7511	10.1997
107	10.5145	10.0999	11.5617	11.4688	9.8428	2.2858
80	10.2714	9.4562	11.3413	10.7937	14.9364	6.8138
	10.1199	9.8645	11.3852	11.6299	10.7681	4.4933
45	10.1898	9.5405	11.0751	11.0241	11.5277	8.149
115	10.0425	10.0678	11.2775	11.086	10.9383	2.3381
	10.2769	10.1481	11.613	11.7779	10.4992	2.886
	10.7208	9.5015	11.2337	11.0362	11.2076	3.8186
	10.333	9.755	11.9706	11.3674	9.3492	3.3289
69	10.3951	10.2296	11.2473	11.2156	10.794	2.7786
60	10.1687	9.8194	11.9793	11.5019	10.7007	5.9462
94	10.4054	9.6898	11.5414	11.4784	10.6538	1.716
90	10.4791	9.7696	11.4081	11.3322	5.6411	2.9155
83	10.4835	9.922	11.5742	11.5189	9.2099	5.0212
100	9.9526	9.6923	11.5341	11.5626	7.716	3.6544
78	10.3279	9.9973	11.3153	11.2597	9.7833	9.3784
103	10.3443	9.4991	11.3099	10.9613	9.1641	4.4602
81	10.5552	9.9349	11.374	11.3401	10.0832	4.3031
78	10.2594	10.0156	11.6079	11.2904	10.3323	7.8351
85	10.3248	9.5889	12.0048	11.3472	10.1133	2.7536
79	10.2149	9.9674	11.3508	11.2559	11.0208	8.4413
100	10.351	9.3291	11.9992	11.1244	8.9586	2.3452
	10.2458	10.3146	11.4986	11.4394	11.6843	6.0568
144	10.5855	9.8082	11.2792	11.6099	9.5242	5.8562
78	10.4977	9.8972	11.6047	11.3637	9.3155	2.2222
63	10.1556	9.3915	11.8547	11.4245	9.6293	5.5253
93	10.3929	10.075	11.4859	11.5463	9.8631	7.0752
	10.2207	11.0882	11.4055	11.077	10.7547	4.715
85	9.9787	10.3664	11.1375	11.614	9.5266	1.953
88	9.8809	9.6465	11.8075	11.5976	9.7087	5.9661
62	9.6989	9.4018	11.7041	11.0865	11.279	5.0888
91	10.4907	10.3974	11.1171	11.1727	9.7166	1.9768
78	10.0831	9.8288	11.5755	11.5767	10.7572	5.2382
66	10.7614	10.3998	11.906	11.3679	10.0941	2.1778
63	10.5539	9.6123	12.1017	11.4082	9.9445	5.8894
102	9.9898	9.507	11.7495	11.151	10.8579	2.251
84	9.9064	9.837	11.4284	11.0908	10.5903	10.7753
81	9.9686	9.8384	11.9686	11.3799	9.9982	2.348
80	10.8295	9.8279	11.7225	11.2065	10.8283	3.9423
66	10.6512	9.7077	11.5007	11.3535	10.7798	3.7768
74	10.3926	10.8048	11.7238	11.8337	9.9775	2.0324
117	10.6383	10.0381	11.402	11.848	7.8599	2.1802
86	10.4842	9.9772	11.4197	11.6603	9.0373	1.8824
70	10.4368	9.7616	11.4881	11.12	12.0222	6.4547
104	10.125	9.4196	11.4677	11.0533	12.656	4.1432
75	10.2788	9.6802	11.8674	11.0914	12.0083	4.9864
65	10.1267	10.5017	11.4152	11.5632	9.7649	3.4446
58	10.8213	10.1324	11.31	11.6402	10.1423	2.2468
104	10.5342	9.87	11.3575	11.6127	8.3594	3.8821
79	10.1513	9.9943	11.5823	11.2658	9.4556	3.5443
88	10.4669	10.634	11.663	11.6824	9.622	2.0029
92	9.8795	10.4183	11.3686	11.4735	8.4773	2.5594
81	10.4573	9.9664	11.2883	11.4982	11.6405	2.1813
	10.2101	9.9462	11.7583	11.3965	10.2062	2.5019
71	10.3115	10.6292	11.6464	11.5383	9.8756	7.0965
95	9.972	10.5465	11.7651	11.3078	8.6013	1.8895
78	9.8053	9.4518	11.3609	11.1564	10.7497	5.3069
78	10.3262	9.6617	11.1548	11.437	9.9777	8.0862
82	10.2104	10.2178	11.2991	11.6266	8.2797	7.9353
99	10.3443	9.6669	11.4019	11.4526	8.32	4.7279
81	10.301	10.1272	11.6061	11.6316	9.1719	2.736
61	10.0238	9.6643	11.5509	11.0841	10.9601	8.065
76	10.2764	10.1906	11.6371	11.6661	10.5491	3.2687
71	10.4379	10.0322	11.3843	11.302	12.6909	4.3484
122	10.1068	10.2972	11.0058	11.2148	10.9613	4.3125
70	10.4086	10.2455	11.1764	11.4191	8.137	5.9217
77	10.0712	10.3237	12.1431	10.959	7.3445	2.4843
89	9.8306	9.2417	11.9714	10.1238	14.9816	5.7927
93	10.268	9.1565	10.8105	10.7693	12.3571	5.8019
84	10.5326	10.5282	11.8702	11.636	11.0253	2.3452
88	10.3389	9.7676	12.028	10.9332	11.2968	5.1425
68	10.0622	9.7256	11.5438	11.403	8.6702	2.389
87	10.6214	9.8247	11.1734	11.6453	10.3988	5.4197
72	10.7658	10.0319	11.0898	11.1893	11.1483	4.1036
60	10.0918	9.8562	11.3525	11.0497	10.3787	5.7257
103	10.0324	10.2831	11.5355	11.3256	9.8879	2.6931
95	10.4802	9.9004	11.7239	11.338	10.3373	2.3625
61	9.615	10.1022	11.1499	11.5253	8.8024	2.2094
74	10.0606	9.2857	11.748	11.1838	11.3854	6.2096
78	9.9501	10.0837	11.4825	11.9414	10.9096	3.1273
74	10.7647	10.4168	11.0534	11.5371	8.4979	3.9342
68	10.1487	10.0056	11.8909	11.0412	14.4292	6.8953
70	10.776	10.1535	11.7689	11.4979	10.1802	4.6428
78	10.3923	10.9965	11.3052	11.5727	9.0917	2.0142
84	9.765	9.8684	12.1294	11.0116	9.3771	4.4282
113	9.6756	10.2356	11.3272	11.54	6.5613	9.8976
60	10.4204	9.4578	11.7661	11.1775	11.897	4.449
100	10.7409	9.9312	11.643	11.6276	10.9162	2.8631
102	10.3839	10.0515	11.5843	11.56	9.948	4.8819
79	9.8392	10.2039	11.8024	11.1321	10.9514	5.99
77	10.4397	9.9951	11.3423	11.6926	9.0727	7.6511
16	10.0127	10.0134	11.7074	11.1928	13.0317	5.4523	15.0004
17	9.6655	9.2934	11.4196	10.1136	14.8154	10.3228	12.8768
25	9.6703	9.4373	11.7651	10.2929	13.5611	10.0096	12.8634
26	9.4785	10.026	10.4753	10.933	13.1833	3.8781	14.8019
11	10.2977	10.0502	11.0894	10.3965	14.393	9.5319	13.3287
38	9.8417	9.2254	11.0418	10.7345	13.6471	7.9998	14.544
22	9.6407	9.5322	11.6684	10.4144	15.0334	9.7277	13.1589
41	9.7429	9.6409	10.5794	10.6177	16.0486	7.7617	12.2164
43	9.8505	9.5236	10.6669	10.9669	14.4333	8.105	14.4191
39	9.77	9.183	12.0314	11.2915	13.2917	7.5924	15.668
	10.2378	9.6417	11.3782	11.1356	12.9252	5.5534	14.5642
27	9.9072	9.836	11.5017	10.7879	10.9168	3.8675	14.9487
	9.7103	9.4166	11.776	10.9408	14.5904	5.4434	14.9316
41	9.4561	9.1548	12.2702	10.9515	14.2187	8.6237	15.1821
60	10.527	9.3856	10.5707	10.9585	15.183	6.4179	13.4071
61	10.0209	9.5082	11.0337	10.8333	13.1602	6.2132	14.7715
92	10.3086	9.6596	11.83	10.8384	12.8578	3.7349	14.9864
71	10.1517	9.2682	11.4857	10.3488	14.8138	7.0774	13.8323
33	9.6328	9.7436	10.5641	11.1058	11.6656	3.0019	15.1688
65	9.7619	10.0517	10.9669	11.1155	10.1216	5.2627	14.5837
72	9.7878	9.4728	11.1501	10.9735	13.2811	8.2419	14.7601
92	9.2281	9.9699	11.4136	11.0653	15.2196	8.7863	13.6518
59	9.6774	9.5265	10.8847	11.0564	11.6659	8.0195	14.7725
26	9.6483	9.7952	11.1375	10.9685	15.017	8.3708	14.9151
56	9.885	9.6293	10.7918	10.9037	13.8966	6.4229	14.3775
72	10.5398	9.3533	11.6614	11.4965	9.5319	3.0267	15.2256
	9.8507	9.3753	10.3521	10.5197	13.4683	7.3522	13.7994
60	9.33	9.869	10.523	10.7234	13.5351	7.4002	13.3977
67	9.1246	10.2453	10.359	11.1847	12.6416	5.8372	14.4932
68	10.2443	9.4622	11.1189	10.7238	11.9543	4.7118	14.3509
95	9.9723	9.2374	11.854	10.5326	15.1107	7.3056	14.9552
	10.5928	9.292	9.4205	10.3218	13.2099	5.7199	13.3144
43	10.345	9.4211	11.589	10.4379	14.1212	7.6947	14.5772
81	9.9628	9.6624	11.1851	10.8771	11.9124	4.561	14.7339
	9.8798	9.2237	11.1908	10.4699	14.9351	9.3102	12.3582
68	9.7173	9.6116	11.0716	10.7036	12.9987	9.0966	14.7506
50	9.8218	8.7773	11.8986	10.8727	15.8289	9.2735	14.4703
75	10.4296	9.6445	10.8595	11.1512	11.4325	2.413	14.0917
46	9.8945	9.4231	11.3726	10.7531	15.1734	10.1149	14.6074
46	9.9706	9.6077	10.8545	11.0417	13.6476	3.2285	14.7777
	9.9659	10.1697	10.8992	10.7675	15.0211	9.5881	12.0739
	9.8249	9.2866	11.0997	11.0988	13.3091	9.5419	14.7626
60	9.4501	9.4209	10.5911	10.8209	15.0085	9.5199	13.9511
49	9.8341	9.0541	10.9979	10.8528	14.6724	7.2079	14.6761
60	10.1222	9.3878	11.495	10.9885	12.6433	4.7531	14.8191
51	10.2283	9.7477	11.0943	11.0427	12.0783	2.2478	14.7915
39	9.9435	9.8728	11.2452	10.6311	14.2959	9.0574	13.9275
36	10.5247	9.5312	11.1303	10.9008	13.1419	3.3784	14.9289
63	9.1797	9.3574	10.8859	11.0027	12.9661	2.3893	15.5902
69	10.6482	9.7792	11.5551	11.6592	7.922	5.3156	15.028
95	9.9018	9.7065	11.29	10.959	11.8937	3.5782	15.0176
31	10.1373	9.51	11.1822	10.5178	15.3186	6.586	13.8805
71	9.5071	9.7718	11.1552	11.1364	13.4535	7.6419	14.684
31	9.8902	9.5839	11.2148	10.8555	14.1382	6.1244	14.5201
51	9.6808	9.7386	11.6322	10.7799	13.3444	6.3912	14.7406
16	9.7806	10.0044	11.3803	11.4706	11.9324	5.6103	14.8968
32	9.9747	9.9313	10.3646	10.6705	13.8495	11.0013	11.5751
50	10.4555	9.8408	11.4712	11.2474	9.4137	2.6532	14.8768
68	9.8494	9.5399	11.5104	11.0101	11.4663	6.1276	14.974
43	9.2807	9.7859	11.231	11.2281	13.3321	6.5607	14.92
51	10.0296	9.6454	10.947	11.1067	14.1691	5.1492	14.5477
32	10.0833	9.3275	10.9771	10.4712	14.8545	10.0643	11.9889
57	9.7956	9.3873	11.5733	10.9718	14.2747	7.8694	14.7215
39	10.0773	9.5529	10.9855	10.724	13.9417	6.2224	14.4017
46	10.4208	9.3771	11.4191	11.1359	12.5654	5.377	15.4699
47	10.0153	9.6699	11.043	10.84	14.001	7.6018	14.4511
52	10.5982	9.7306	11.5852	10.9935	12.0075	7.2123	14.4927
71	10.2068	9.7865	10.9661	11.0596	13.8183	4.5026	14.6905
51	9.9011	9.6156	11.3759	10.7389	14.0993	5.7312	14.9762
41	9.4483	10.2848	10.4979	11.2202	14.0919	7.2341	14.0321
52	9.8036	9.216	11.7178	10.643	14.6405	10.6343	13.8391
39	9.7589	9.5907	11.9005	11.1398	14.3857	7.1936	15.287
53	10.543	9.7178	11.7404	11.1977	13.1473	8.316	14.6344
44	10.395	10.2988	11.2851	11.2751	11.9799	6.9069	14.7441
9	9.983	9.7224	11.385	11.421	15.6372	6.8121	15.2361
34	9.4575	9.4927	11.0121	10.9001	15.6839	9.2233	13.3445
	10.7097	9.1245	10.9031	10.4615	15.1442	8.6353	12.9449
63	10.2384	9.4759	11.4072	10.9521	13.2556	7.1708	15.1422
49	10.2353	9.3726	11.7872	11.1726	12.0403	6.5571	15.5105
61	10.2434	9.7829	11.8378	10.9232	13.0607	5.0525	15.0838
61	10.4214	9.8226	10.8883	11.474	11.5784	3.9166	14.6984
	9.9086	9.5369	12.0146	11.0269	12.6967	9.6084	15.0028
54	10.0351	9.4199	11.5998	10.7938	12.6517	4.3351	14.9565
47	10.7833	9.8839	11.5297	11.3929	11.252	3.9231	15.0159
65	9.9989	9.5091	11.3234	11.035	14.1006	7.0505	14.5256
108	10.0619	10.1257	11.019	11.7446	9.8741	7.8058	15.6813
38	10.785	9.5215	11.0934	10.9647	13.2275	6.4322	14.5474
49	10.2203	9.0289	11.7529	10.5641	14.298	8.0152	13.9092
33	10.7229	9.6189	11.2674	10.6131	13.2082	3.0461	14.3782
51	10.0671	9.6313	11.0562	10.7739	14.8073	5.4052	14.653
59	10.1745	8.983	11.0339	10.6915	14.647	9.0413	14.3502
	9.7933	9.1539	11.4741	10.9712	11.618	10.3954	14.017
35	10.237	9.7028	11.4002	11.1462	13.4258	8.2336	14.4828
68	10.4903	9.8757	11.5668	11.0089	10.5022	6.0129	14.8869
45	9.9988	9.6833	12.0686	10.8444	13.3534	5.3379	14.6945
47	10.2633	9.5718	11.098	11.0743	12.8186	5.0066	14.0541
53	10.0965	9.3146	11.5928	11.1288	12.1387	7.9799	15.1411
32	9.7863	9.8273	11.8066	11.2468	11.7819	5.9977	15.1897
36	10.2587	9.5221	10.8769	11.2166	13.8642	3.7783	14.9505
36	10.1323	9.548	10.8227	11.0331	12.101	4.3307	15.1664
29	10.0427	9.8663	10.9265	11.0226	14.1584	8.1531	14.672
	9.2472	10.4282	12.1477	11.2368	13.3615	6.6737	15.3321
49	10.1921	9.6582	11.5116	10.8047	12.243	5.3462	13.8407
33	9.6768	9.2535	11.3854	10.6613	15.1727	10.2783	12.4237
50	10.1359	9.625	11.4112	11.2628	12.4106	4.4	15.191
43	10.4258	9.7146	11.579	10.7566	13.3638	5.9515	14.1195
50	9.4773	9.8143	11.1541	10.6929	15.1978	8.4523	12.0868
48	10.3041	9.5224	10.8286	10.7812	13.49	5.329	14.2069
	10.3904	9.7744	11.1051	11.5504	11.1711	4.5402	14.857
41	9.85	9.6147	10.3916	10.9501	14.5636	5.5722	13.2267
51	10.4831	9.6625	11.4109	11.5722	9.411	2.9624	15.396
64	10.231	9.8484	10.8713	11.1603	12.9629	3.0378	15.2736
44	9.2772	9.6005	11.1774	11.0224	14.3372	9.1853	13.9954
50	10.2673	9.7326	11.7971	10.8567	12.584	2.8545	14.9966
36	9.8615	9.5046	11.491	10.8618	14.9735	6.7695	14.1782
32	9.4089	9.7524	11.1203	10.6276	14.13	9.9396	14.7635
33	10.4326	9.4049	11.2167	10.682	12.6413	7.1061	14.2463
31	10.2669	9.613	11.1783	11.1324	13.7997	7.1713	15.0374
16	9.302	9.9579	11.559	10.7911	15.2755	10.7101	13.1784
67	10.4686	9.9996	11.6585	11.1658	10.6072	2.5499	14.6519
65	10.3415	9.8676	11.6619	11.6508	9.5988	5.119	15.2039
87	10.314	10.0015	11.5678	11.6298	10.1914	2.4687	14.6939

## Sheet: Fig2a
CohortNo_AnimalNo	Days elapsed	PBS-vehicle	PBS-VP	Bleo-vehicle	Bleo-VP
BleoCohort1_1	14	0
BleoCohort1_2	14	0
BleoCohort1_3	14	0
BleoCohort1_4	14	0
BleoCohort1_5	14	0
BleoCohort1_6	14		0
BleoCohort1_7	14		0
BleoCohort1_8	14		0
BleoCohort1_9	14		0
BleoCohort1_10	14		0
BleoCohort1_11	7			1
BleoCohort1_12	7			1
BleoCohort1_13	8			1
BleoCohort1_14	8			1
BleoCohort1_15	11			1
BleoCohort1_16	14			0
BleoCohort1_17	14			0
BleoCohort1_18	14			0
BleoCohort1_19	14				0
BleoCohort1_20	14				0
BleoCohort1_21	14				0
BleoCohort1_22	14				0
BleoCohort1_23	14				0
BleoCohort1_24	14				0
BleoCohort1_25	14				0
BleoCohort1_26	7				1
BleoCohort2_1	14	0
BleoCohort2_2	14	0
BleoCohort2_3	14	0
BleoCohort2_4	14	0
BleoCohort2_5	14	0
BleoCohort2_6	14		0
BleoCohort2_7	14		0
BleoCohort2_8	14		0
BleoCohort2_9	14		0
BleoCohort2_10	14		0
BleoCohort2_11	14			0
BleoCohort2_12	8			1
BleoCohort2_13	14			0
BleoCohort2_14	14			0
BleoCohort2_15	14			0
BleoCohort2_16	14			0
BleoCohort2_17	14			0
BleoCohort2_18	14			0
BleoCohort2_19	14				0
BleoCohort2_20	14				0
BleoCohort2_21	14				0
BleoCohort2_22	14				0
BleoCohort2_23	14				0
BleoCohort2_24	14				0
BleoCohort2_25	14				0
BleoCohort2_26	14				0

## Sheet: Fig2c
Ctgf (ddCt)					Acta2(ddCt)					Serpine1(ddCt)					Wisp1(ddCt)
PBS-Veh	PBS-VP	Bleo-Veh	Bleo-VP		PBS-Veh	PBS-VP	Bleo-Veh	Bleo-VP		PBS-Veh	PBS-VP	Bleo-Veh	Bleo-VP		PBS-Veh	PBS-VP	Bleo-Veh	Bleo-VP
0.63	1.215	1.89	2.025		2.695	2.8	3.055	3.115		-0.395	-0.33	1.07	1.39		-4.835	-5.035	-2.24	-1.665
1.105	1.645	2.485	2.245		2.62	2.93	2.99	3.14		-0.305	-0.065	1.29	1.985		-4.885	-5.34	-1.7	-1.295
1.14	1.275	2.02	1.935		2.515	2.765	3.31	2.83		-0.425	-0.03	1.195	0.875		-5.075	-5.33	-1.59	-2.58
1.15	1.475	2.39	1.275		2.295	2.835	2.845	2.87		-0.37	-0.215	1.745	0.68		-5.37	-5.615	-1.74	-2.055
	0.7	2.24	0.97			2.51	3.25	2.72			-0.445	1.345	0.35			-5.615	-1.855	-2.05
		2.135	1.455				2.85	2.92				1.4	1.135				-2.12	-1.98
		1.665	1.75				2.89	2.79				0.87	1.365				-1.705	-2.325
			1.46					2.92					1.97					-2.14
0.835	0.705	2.875	1.97		2.445	2.71	3.27	2.66		-1.14	-0.67	1.63	0.915		-4.96	-4.235	-1.52	-2.555
0.615	0.485	1.96	1.7		2.455	2.65	2.86	2.49		-0.97	-0.6	1.34	1		-4.375	-4.035	-2.1	-1.975
0.965	0.67	2.83	1.93		2.83	2.44	3.31	2.85		-0.85	-0.3	1.52	0.92		-4.945	-4.34	-1.48	-2.34
0.22	1.155		1.69		2.905	2.88		2.18		-1.045	-0.615		0.275		-4.14	-3.96		-3.915
1.39	1.36		2.63		2.675	2.715		3.21		-0.62	-0.25		1.355		-5.455	-3.96		-1.76
			2.02					2.43					0.69					-3.24
			2.06					2.93					0.705					-2.28

## Sheet: Fig2d
Whole slide scans available at:
10.6019/S-BIAD1520

## Sheet: Fig2e
Cohort 1							Cohort 2
Mouse	Group	Scorer 1	Scorer 2	Scorer 3	Median		Mouse	Group	Scorer 1	Scorer 2	Scorer 3	Median
1	PBS_veh	1	0	1	1		1	PBS_veh	1	0	1	1
2	PBS_veh	0	0	1	0		2	PBS_veh	2	0	1	1
3	PBS_veh	0	0	1	0		3	PBS_veh	4	2	3	3
4	PBS_veh	1	0	2	1		4	PBS_veh	1	1	1	1
5	PBS_veh	0	0	1	0		5	PBS_veh	1	0	0	0
6	PBS_VP	0	0	0	0		6	PBS_VP	1	1	3	1
7	PBS_VP	0	0	2	0		7	PBS_VP	1	0	1	1
8	PBS_VP	0	0	0	0		8	PBS_VP	1	2	2	2
9	PBS_VP	0	0	2	0		9	PBS_VP	1	1	2	1
10	PBS_VP	0	0	0	0		10	PBS_VP	1	0	1	1
13	Bleo_veh	7	5	6	6		11	Bleo_veh	5	4	5	5
15	Bleo_veh	5	3	5	5		13	Bleo_veh	6	5	7	6
18	Bleo_veh	6	4	6	6		14	Bleo_veh	7	5	6	6
19	Bleo_VP	5	2	3	3		15	Bleo_veh	6	5	6	6
20	Bleo_VP	5	3	5	5		16	Bleo_veh	6	5	6	6
21	Bleo_VP	5	4	5	5		17	Bleo_veh	6	5	6	6
22	Bleo_VP	2	1	1	1		18	Bleo_veh	6	4	6	6
23	Bleo_VP	6	4	5	5		19	Bleo_VP	6	5	6	6
25	Bleo_VP	5	3	4	4		20	Bleo_VP	5	4	5	5
26	Bleo_VP	6	5	7	6		21	Bleo_VP	5	4	6	5
							22	Bleo_VP	5	4	5	5
							23	Bleo_VP	5	3	5	5
							24	Bleo_VP	4	3	5	4
							25	Bleo_VP	5	3	4	4
							26	Bleo_VP	5	4	5	5
Two-stage linear step-up procedure of Benjamini, Krieger and Yekutieli	Mean rank diff,	Discovery?	q value	Individual P Value
PBS-Veh vs. PBS-VP	1.1	No	0.2969	0.8484
PBS-Veh vs. Bleo-Veh	-27.1	Yes	<0,0001	<0,0001
PBS-Veh vs. Bleo-VP	-17.47	Yes	0.0005	0.0009
PBS-VP vs. Bleo-Veh	-28.2	Yes	<0,0001	<0,0001
PBS-VP vs. Bleo-VP	-18.57	Yes	0.0003	0.0004
Bleo-Veh vs. Bleo-VP	9.633	Yes	0.028	0.0666

## Sheet: Fig2f
								Total in Left Lobe
Cohort 2	sample ID	mg	Area under curve (from HPLC machine)	pmol hydroxyproline on column (relative to standard curve of known standards)	pmol hydroxyproline in final sample (only 100ul of 500ul injected)	pmol hydroxyproline in acid hydrolysate (4ul used from original 1.5ml acid )	Converted to nmol	Amount of procollagen in acid hydrolysate (mg) (nmol*Mw of hydroxyproline x % of hydroxyproline in procollagen)
PBS_Vehicle_d14	M1	54.4	0.4111	107	535	200625	200.625	0.215638		Standard curve	AUC
PBS_Vehicle_d14	M2	46.1	0.376	96.9714	484.857	181821	181.821	0.195428		500	1.7304
PBS_Vehicle_d14	M3	33.1	0.3528	90.3429	451.714	169393	169.393	0.182069		250	1.0556
PBS_Vehicle_d14	M4	68.9	0.8381	229	1145	429375	429.375	0.461507		125	0.5329
PBS_Vehicle_d14	M5	45.5	0.1434	30.5143	152.571	57214.3	57.2143	0.0614958		62.5	0.283
PBS_Verteporfin_d14	M6	24.8	0.2907	72.6	363	136125	136.125	0.146312		31.25	0.1416
PBS_Verteporfin_d14	M7	16.4	0.0726	10.2857	51.4286	19285.7	19.2857	0.0207289		15.6	0.076
PBS_Verteporfin_d14	M8	33.9	0.3767	97.1714	485.857	182196	182.196	0.195831		7.8	0.0286
PBS_Verteporfin_d14	M9	28.7	0.1085	20.5429	102.714	38517.9	38.5179	0.0414003		3.9	0.016
PBS_Verteporfin_d14	M10	33.4	0.5783	154.771	773.857	290196	290.196	0.311913		0	0
Bleo_vehicle_d14	M11	118.1	1.4751	411	2055	770625	770.625	0.828293
Bleo_vehicle_d14	M13	128.1	1.8707	524.029	2620.14	982554	982.554	1.05608
Bleo_vehicle_d14	M14	60.7	0.8504	232.514	1162.57	435964	435.964	0.468589
Bleo_vehicle_d14	M15	61.7	0.8402	229.6	1148	430500	430.5	0.462716
Bleo_vehicle_d14	M16	94.6	1.5025	418.829	2094.14	785304	785.304	0.84407
Bleo_vehicle_d14	M17	83.9	0.8677	237.457	1187.29	445232	445.232	0.47855
Bleo_vehicle_d14	M18	53.5	0.7122	193.029	965.143	361929	361.929	0.389013
Bleo_Verteporfin_d14	M19	80	0.9473	260.2	1301	487875	487.875	0.524384
Bleo_Verteporfin_d14	M20	56.6	0.7594	206.514	1032.57	387214	387.214	0.416191
Bleo_Verteporfin_d14	M21	63.4	0.716	194.114	970.571	363964	363.964	0.391201
Bleo_Verteporfin_d14	M22	36.9	0.3642	93.6	468	175500	175.5	0.188633
Bleo_Verteporfin_d14	M23	55.6	0.7959	216.943	1084.71	406768	406.768	0.437208
Bleo_Verteporfin_d14	M24	63.2	0.6656	179.714	898.571	336964	336.964	0.36218
Bleo_Verteporfin_d14	M25	37.2	0.4626	121.714	608.571	228214	228.214	0.245292
Bleo_Verteporfin_d14	M26	95.4	1.1228	310.343	1551.71	581893	581.893	0.625438
Cohort 1	sample ID	mg
PBS_Vehicle_d14	M1	26.9	0.0436	2	10	3750	3.75	0.00403062
PBS_Vehicle_d14	M2	31.6	0.262	64.4	322	120750	120.75	0.129786
PBS_Vehicle_d14	M3	20.9	0.165	36.6857	183.429	68785.7	68.7857	0.0739332
PBS_Vehicle_d14	M4	46.9	0.4328	113.2	566	212250	212.25	0.228133
PBS_Vehicle_d14	M5	29.3	0.3475	88.8286	444.143	166554	166.554	0.179017
PBS_Verteporfin_d14	M6	36.8	0.3815	98.5429	492.714	184768	184.768	0.198595
PBS_Verteporfin_d14	M7	33.1	0.6579	177.514	887.571	332839	332.839	0.357747
PBS_Verteporfin_d14	M8	49.2	0.4229	110.371	551.857	206946	206.946	0.222433
PBS_Verteporfin_d14	M9	41.5	0.6399	172.371	861.857	323196	323.196	0.347382
PBS_Verteporfin_d14	M10	58.3	0.8342	227.886	1139.43	427286	427.286	0.459261
Bleo_vehicle_d14	M13	124	1.6736	467.714	2338.57	876964	876.964	0.94259
Bleo_vehicle_d14	M15	53.3	0.91	249.543	1247.71	467893	467.893	0.502907
Bleo_vehicle_d14	M18	60.7	1.0581	291.857	1459.29	547232	547.232	0.588183
Bleo_Verteporfin_d14	M19	31.9	0.3739	96.3714	481.857	180696	180.696	0.194219
Bleo_Verteporfin_d14	M20	68.7	0.8289	226.371	1131.86	424446	424.446	0.456209
Bleo_Verteporfin_d14	M21	66	0.7772	211.6	1058	396750	396.75	0.42644
Bleo_Verteporfin_d14	M22	54.3	0.6617	178.6	893	334875	334.875	0.359935
Bleo_Verteporfin_d14	M23	93.5	1.4955	416.829	2084.14	781554	781.554	0.84004
Bleo_Verteporfin_d14	M25	66.9	1.0613	292.771	1463.86	548946	548.946	0.590026
Bleo_Verteporfin_d14	M26	84.6	1.3779	383.229	1916.14	718554	718.554	0.772325
Holm-Šídák's multiple comparisons test	Mean Diff,	Below threshold?	Summary	Adjusted P Value
PBS-Veh vs. PBS-VP	-0.05706	No	ns	0.4841
PBS-Veh vs. Bleo-Veh	-0.483	Yes	****	<0,0001
Bleo-Veh vs. Bleo-VP	0.2008	Yes	*	0.0189

## Sheet: Fig3b
Healthy AT2 Cells	Fibrotic AT2 Cells
6.80851	54.4681
7.23404	54.0425
3.40426	41.2766
0.425532	27.6596
0.851064	28.5106

[truncated: 37 more sheets: Fig3d, Fig 3e, Fig3f, Fig3g, Fig3h, Fig4a, Fig4b, Fig4d, Fig4e, Fig5b, Fig5c, Fig5d, Fig5e, Fig5f, Fig5g, Fig5h, Fig6a-h, Fig6c, Fig6e, Fig6g …]
